# Supplementary material for: Quantitative Proteomics Reveal Distinct Protein Regulations Caused by Aggregatibacter actinomycetemcomitans within Subgingival Biofilms
Source: PLoS One. 2015 Mar 10;10(3):e0119222. doi: 10.1371/journal.pone.0119222 (PMC4355292; doi:10.1371/journal.pone.0119222)
Supplement: S1 Table — Accession numbers, identified protein names, taxonomy, peptide count from each replicate, and overlap in different groups of identified proteins from 11-species biofilms or 10-species biofilms are presented in the table. The proteins were listed following the similarity between the proteins given by Scaffold. (XLSX) [file pone.0119222.s001.xlsx]

## Sheet: Supplement 1
S1 table: List of identified proteins from Scaffold.
Accession Number	Identified Proteins		Total Unique Peptide Count						Overlap
		Taxonomy		11 speices biofilm			10 speices biofilm
			Replicate 1	Replicate 2	Replicate 3	Replicate 1	Replicate 2	Replicate 3
gi|387131813|ref|YP_006297786.1|	50S ribosomal protein L33 [Prevotella intermedia 17]	Prevotella intermedia	2	1	3	0	0	0	11-species biofilm only
gi|387132508|ref|YP_006298480.1|	heavy-metal-binding domain protein [Prevotella intermedia 17]	Prevotella intermedia	2	2	2	0	0	0	11-species biofilm only
gi|19704101|ref|NP_603663.1|	large-conductance mechanosensitive channel [Fusobacterium nucleatum subsp. nucleatum ATCC 25586]	Fusobacterium nucleatum	1	0	0	2	1	0	Overlap between two biofilms
gi|347992160|gb|EGY33576.1|	aspartyl-tRNA synthetase [Aggregatibacter actinomycetemcomitans serotype e str. SC1083]	Aggregatibacter actinomycetemcomitans	0	3	0	0	0	0	11-species biofilm only
gi|261868529|ref|YP_003256451.1|	50S ribosomal protein L21 [Aggregatibacter actinomycetemcomitans D11S-1]	Aggregatibacter actinomycetemcomitans	1	2	1	0	0	0	11-species biofilm only
gi|347991533|gb|EGY32996.1|	ribosomal protein L1 [Aggregatibacter actinomycetemcomitans serotype e str. SC1083]	Aggregatibacter actinomycetemcomitans	4	5	4	0	0	0	11-species biofilm only
gi|395489351|gb|EJG10190.1|	O-linked GlcNAc transferase [Fusobacterium nucleatum subsp. fusiforme ATCC 51190]	Fusobacterium nucleatum	1	0	1	0	0	0	11-species biofilm only
gi|19704145|ref|NP_603707.1|	low-specificity threonine aldolase [Fusobacterium nucleatum subsp. nucleatum ATCC 25586]	Fusobacterium nucleatum	3	4	2	5	7	2	Overlap between two biofilms
sp|P04433|KV309_HUMAN	Ig kappa chain V-III region VG (Fragment) OS=Homo sapiens PE=1 SV=1	Homo sapiens	0	0	2	0	0	0	11-species biofilm only
gi|347991138|gb|EGY32637.1|	phosphoglucomutase/phosphomannomutase [Aggregatibacter actinomycetemcomitans serotype e str. SC1083]	Aggregatibacter actinomycetemcomitans	1	2	2	0	0	0	11-species biofilm only
gi|261868260|ref|YP_003256182.1|	glutathione S-transferase [Aggregatibacter actinomycetemcomitans D11S-1]	Aggregatibacter actinomycetemcomitans	0	3	1	0	0	0	11-species biofilm only
gi|387132140|ref|YP_006298112.1|	ATP-dependent metallopeptidase HflB [Prevotella intermedia 17]	Prevotella intermedia	1	0	2	0	0	0	11-species biofilm only
gi|19704050|ref|NP_603612.1|	hypothetical protein FN0715 [Fusobacterium nucleatum subsp. nucleatum ATCC 25586]	Fusobacterium nucleatum	7	7	5	6	5	9	Overlap between two biofilms
gi|19704135|ref|NP_603697.1|	amino acid-binding protein [Fusobacterium nucleatum subsp. nucleatum ATCC 25586]	Fusobacterium nucleatum	3	4	3	4	4	3	Overlap between two biofilms
gi|19704030|ref|NP_603592.1|	ABC transporter ATP-binding protein [Fusobacterium nucleatum subsp. nucleatum ATCC 25586]	Fusobacterium nucleatum	2	0	0	0	0	0	11-species biofilm only
gi|19704063|ref|NP_603625.1|	hypothetical protein FN0728 [Fusobacterium nucleatum subsp. nucleatum ATCC 25586]	Fusobacterium nucleatum	3	0	0	2	0	1	Overlap between two biofilms
gi|261868491|ref|YP_003256413.1|	peptidoglycan-associated lipoprotein [Aggregatibacter actinomycetemcomitans D11S-1]	Aggregatibacter actinomycetemcomitans	3	2	4	0	0	0	11-species biofilm only
gi|19704128|ref|NP_603690.1|	sodium/glutamate symport carrier protein [Fusobacterium nucleatum subsp. nucleatum ATCC 25586]	Fusobacterium nucleatum	3	2	2	2	4	2	Overlap between two biofilms
gi|261868469|ref|YP_003256391.1|	bifunctional acetaldehyde-CoA/alcohol dehydrogenase [Aggregatibacter actinomycetemcomitans D11S-1]	Aggregatibacter actinomycetemcomitans	0	2	0	0	0	0	11-species biofilm only
gi|261868446|ref|YP_003256368.1|	L-lactate dehydrogenase [Aggregatibacter actinomycetemcomitans D11S-1]	Aggregatibacter actinomycetemcomitans	0	4	2	0	0	0	11-species biofilm only
gi|19703412|ref|NP_602974.1|	D-alanyl-D-alanine carboxypeptidase [Fusobacterium nucleatum subsp. nucleatum ATCC 25586]	Fusobacterium nucleatum	3	0	0	0	0	0	11-species biofilm only
tr|H7C070|H7C070_HUMAN	Uncharacterized protein KIAA1109 (Fragment) OS=Homo sapiens GN=KIAA1109 PE=4 SV=1	Homo sapiens	2	0	0	0	0	0	11-species biofilm only
gi|482528915|gb|EOA11595.1|	SNF2 family N-terminal domain protein [Porphyromonas gingivalis JCVI SC001]	Porphyromonas gingivalis	0	2	0	0	0	0	11-species biofilm only
gi|19703834|ref|NP_603396.1|	hemin receptor [Fusobacterium nucleatum subsp. nucleatum ATCC 25586]	Fusobacterium nucleatum	14	5	8	13	15	16	Overlap between two biofilms
gi|19704250|ref|NP_603812.1|	PTS system transporter subunit N-acetylglucosamine-specific transporter subunit IIA [Fusobacterium nucleatum subsp. nucleatum ATCC 25586]	Fusobacterium nucleatum	5	7	5	5	7	4	Overlap between two biofilms
gi|347993912|gb|EGY35236.1|	ribosomal protein S12 [Aggregatibacter actinomycetemcomitans serotype e str. SC1083]	Aggregatibacter actinomycetemcomitans	0	3	0	0	0	0	11-species biofilm only
gi|19704189|ref|NP_603751.1|	glucose-1-phosphate adenylyltransferase [Fusobacterium nucleatum subsp. nucleatum ATCC 25586]	Fusobacterium nucleatum	4	2	4	5	7	7	Overlap between two biofilms
gi|261868344|ref|YP_003256266.1|	thioredoxin-disulfide reductase [Aggregatibacter actinomycetemcomitans D11S-1]	Aggregatibacter actinomycetemcomitans	0	7	2	0	0	0	11-species biofilm only
gi|261868519|ref|YP_003256441.1|	outer membrane protein 64 [Aggregatibacter actinomycetemcomitans D11S-1]	Aggregatibacter actinomycetemcomitans	5	10	8	0	0	0	11-species biofilm only
gi|492588666|ref|WP_005896769.1|	permease [Fusobacterium nucleatum]	Fusobacterium nucleatum	0	2	0	0	0	0	11-species biofilm only
gi|371961512|gb|EHO79136.1|	hypothetical protein HMPREF9942_00139 [Fusobacterium nucleatum subsp. animalis F0419]	Fusobacterium nucleatum	0	0	0	0	0	0	Overlap between two biofilms
gi|387131904|ref|YP_006297877.1|	nucleotidyl transferase [Prevotella intermedia 17]	Prevotella intermedia	0	2	0	0	0	0	11-species biofilm only
gi|387132001|ref|YP_006297974.1|	putative lipoprotein [Prevotella intermedia 17]	Prevotella intermedia	2	3	1	0	0	0	11-species biofilm only
gi|19703826|ref|NP_603388.1|	alanine racemase [Fusobacterium nucleatum subsp. nucleatum ATCC 25586]	Fusobacterium nucleatum	1	0	2	1	1	1	Overlap between two biofilms
gi|19704131|ref|NP_603693.1|	pyruvate phosphate dikinase [Fusobacterium nucleatum subsp. nucleatum ATCC 25586]	Fusobacterium nucleatum	50	48	47	48	56	54	Overlap between two biofilms
gi|296155197|gb|EFG95972.1|	citrate (pro-3S)-lyase, beta subunit [Fusobacterium nucleatum subsp. nucleatum ATCC 23726]	Fusobacterium nucleatum	9	11	9	8	9	6	Overlap between two biofilms
sp|P68104|EF1A1_HUMAN	Elongation factor 1-alpha 1 OS=Homo sapiens GN=EEF1A1 PE=1 SV=1	Homo sapiens	0	0	0	6	0	0	10-species biofilm only
gi|296154445|gb|EFG95239.1|	hypothetical protein HMPREF0397_1154, partial [Fusobacterium nucleatum subsp. nucleatum ATCC 23726]	Fusobacterium nucleatum	75	75	74	71	75	73	Overlap between two biofilms
gi|387131807|ref|YP_006297780.1|	SecA cross-linking domain protein [Prevotella intermedia 17]	Prevotella intermedia	3	3	8	0	0	0	11-species biofilm only
gi|19704120|ref|NP_603682.1|	electron transfer flavoprotein subunit alpha [Fusobacterium nucleatum subsp. nucleatum ATCC 25586]	Fusobacterium nucleatum	18	17	19	22	20	22	Overlap between two biofilms
gi|19704153|ref|NP_603715.1|	DNA-binding protein HU [Fusobacterium nucleatum subsp. nucleatum ATCC 25586]	Fusobacterium nucleatum	4	6	5	5	5	3	Overlap between two biofilms
gi|19704066|ref|NP_603628.1|	hypothetical protein FN0731 [Fusobacterium nucleatum subsp. nucleatum ATCC 25586]	Fusobacterium nucleatum	1	0	2	1	4	2	Overlap between two biofilms
gi|19704525|ref|NP_604087.1|	cadmium-transporting ATPase [Fusobacterium nucleatum subsp. nucleatum ATCC 25586]	Fusobacterium nucleatum	3	0	0	5	4	5	Overlap between two biofilms
gi|19704505|ref|NP_604067.1|	pyruvate-flavodoxin oxidoreductase [Fusobacterium nucleatum subsp. nucleatum ATCC 25586]	Fusobacterium nucleatum	63	64	56	59	62	61	Overlap between two biofilms
gi|237863323|gb|EEP64613.1|	ribokinase [Veillonella dispar ATCC 17748]	Veillonella dispar	2	3	2	1	2	3	Overlap between two biofilms
gi|237864281|gb|EEP65571.1|	DEAD/DEAH box helicase [Veillonella dispar ATCC 17748]	Veillonella dispar	4	2	1	1	2	1	Overlap between two biofilms
gi|19704339|ref|NP_603901.1|	TetR family transcriptional regulator [Fusobacterium nucleatum subsp. nucleatum ATCC 25586]	Fusobacterium nucleatum	2	0	0	1	3	0	Overlap between two biofilms
gi|237865009|gb|EEP66299.1|	argininosuccinate lyase [Veillonella dispar ATCC 17748]	Veillonella dispar	12	14	13	16	14	13	Overlap between two biofilms
gi|331266871|ref|YP_004326501.1|	thiol peroxidase [Streptococcus oralis Uo5]	Streptococcus oralis	0	0	0	0	0	0	Overlap between two biofilms
gi|237864966|gb|EEP66256.1|	BMC domain protein [Veillonella dispar ATCC 17748]	Veillonella dispar	5	4	4	4	5	4	Overlap between two biofilms
gi|19703739|ref|NP_603301.1|	peptide ABC transporter permease [Fusobacterium nucleatum subsp. nucleatum ATCC 25586]	Fusobacterium nucleatum	1	1	3	3	3	3	Overlap between two biofilms
gi|371957798|gb|EHO75541.1|	hypothetical protein HMPREF9942_02214 [Fusobacterium nucleatum subsp. animalis F0419]	Fusobacterium nucleatum	0	0	2	0	0	0	11-species biofilm only
gi|19703665|ref|NP_603227.1|	cytoplasmic protein [Fusobacterium nucleatum subsp. nucleatum ATCC 25586]	Fusobacterium nucleatum	1	2	1	2	2	2	Overlap between two biofilms
gi|261868288|ref|YP_003256210.1|	30S ribosomal protein S1 [Aggregatibacter actinomycetemcomitans D11S-1]	Aggregatibacter actinomycetemcomitans	4	5	5	0	0	0	11-species biofilm only
gi|222880146|gb|EEF15234.1|	ATP synthase F1, delta subunit [Campylobacter rectus RM3267]	Campylobacter rectus	1	2	1	3	2	2	Overlap between two biofilms
gi|339891628|gb|EGQ80584.1|	hypothetical protein HMPREF9094_0381 [Fusobacterium nucleatum subsp. animalis ATCC 51191]	Fusobacterium nucleatum	2	0	0	0	0	0	11-species biofilm only
gi|296154672|gb|EFG95458.1|	hypothetical protein HMPREF0397_0884 [Fusobacterium nucleatum subsp. nucleatum ATCC 23726]	Fusobacterium nucleatum	5	4	2	6	9	6	Overlap between two biofilms
gi|222880160|gb|EEF15248.1|	curli production assembly/transport component CsgG [Campylobacter rectus RM3267]	Campylobacter rectus	6	2	4	6	5	7	Overlap between two biofilms
gi|34540769|ref|NP_905248.1|	hypothetical protein PG1028 [Porphyromonas gingivalis W83]	Porphyromonas gingivalis	0	0	0	0	5	0	10-species biofilm only
gi|383346620|gb|EID24643.1|	hypothetical protein HMPREF1047_1398 [Streptococcus oralis SK1074]	Streptococcus oralis	0	0	0	0	0	0	Overlap between two biofilms
gi|19704340|ref|NP_603902.1|	hypothetical protein FN1005 [Fusobacterium nucleatum subsp. nucleatum ATCC 25586]	Fusobacterium nucleatum	0	2	0	2	0	1	Overlap between two biofilms
gi|237863488|gb|EEP64778.1|	putative selenium-dependent hydroxylase accessory protein YqeC [Veillonella dispar ATCC 17748]	Veillonella dispar	5	6	5	3	5	6	Overlap between two biofilms
gi|237864283|gb|EEP65573.1|	peptide chain release factor 3 [Veillonella dispar ATCC 17748]	Veillonella dispar	3	0	1	0	0	1	Overlap between two biofilms
gi|222878516|gb|EEF13619.1|	GMP synthase (glutamine-hydrolyzing) domain protein [Campylobacter rectus RM3267]	Campylobacter rectus	0	0	1	9	5	5	Overlap between two biofilms
gi|347991672|gb|EGY33135.1|	polynucleotide phosphorylase/polyadenylase [Aggregatibacter actinomycetemcomitans serotype e str. SC1083]	Aggregatibacter actinomycetemcomitans	1	4	1	0	0	0	11-species biofilm only
gi|19704783|ref|NP_604345.1|	cell division protein FtsZ [Fusobacterium nucleatum subsp. nucleatum ATCC 25586]	Fusobacterium nucleatum	14	13	11	14	14	17	Overlap between two biofilms
gi|19704561|ref|NP_604123.1|	uracil-DNA glycosylase [Fusobacterium nucleatum subsp. nucleatum ATCC 25586]	Fusobacterium nucleatum	3	0	2	1	0	1	Overlap between two biofilms
gi|387132158|ref|YP_006298130.1|	Bacteroidetes-associated carbohydrate-binding domain protein [Prevotella intermedia 17]	Prevotella intermedia	5	4	7	0	0	0	11-species biofilm only
gi|237863425|gb|EEP64715.1|	nitrate reductase molybdenum cofactor assembly chaperone [Veillonella dispar ATCC 17748]	Veillonella dispar	4	2	1	0	0	0	11-species biofilm only
gi|339884333|gb|EGQ74130.1|	dTDP-glucose 4,6-dehydratase [Fusobacterium nucleatum subsp. animalis ATCC 51191]	Fusobacterium nucleatum	2	0	0	0	0	0	11-species biofilm only
gi|222879836|gb|EEF14925.1|	3-oxoacyl-[acyl-carrier-protein] reductase [Campylobacter rectus RM3267]	Campylobacter rectus	1	0	2	7	5	6	Overlap between two biofilms
gi|222877976|gb|EEF13090.1|	hypothetical protein CAMRE0001_2055 [Campylobacter rectus RM3267]	Campylobacter rectus	1	1	0	5	1	1	Overlap between two biofilms
gi|19704102|ref|NP_603664.1|	hemin-binding protein HmuT [Fusobacterium nucleatum subsp. nucleatum ATCC 25586]	Fusobacterium nucleatum	4	4	4	0	1	3	Overlap between two biofilms
gi|19704223|ref|NP_603785.1|	uracil permease [Fusobacterium nucleatum subsp. nucleatum ATCC 25586]	Fusobacterium nucleatum	0	1	0	0	2	0	Overlap between two biofilms
gi|19703769|ref|NP_603331.1|	orotate phosphoribosyltransferase [Fusobacterium nucleatum subsp. nucleatum ATCC 25586]	Fusobacterium nucleatum	2	4	3	2	4	3	Overlap between two biofilms
gi|237864724|gb|EEP66014.1|	DNA gyrase, A subunit [Veillonella dispar ATCC 17748]	Veillonella dispar	12	7	6	2	2	7	Overlap between two biofilms
gi|566242928|gb|ETJ02241.1|	DNA-directed RNA polymerase [Veillonella dispar DORA_11]	Veillonella dispar	52	38	48	33	37	51	Overlap between two biofilms
gi|566236556|gb|ETI98289.1|	GTP-binding protein YchF [Veillonella dispar DORA_11]	Veillonella dispar	5	4	2	1	2	5	Overlap between two biofilms
gi|296155294|gb|EFG96065.1|	hypothetical protein HMPREF0397_0207 [Fusobacterium nucleatum subsp. nucleatum ATCC 23726]	Fusobacterium nucleatum	6	5	4	8	8	8	Overlap between two biofilms
gi|347992937|gb|EGY34314.1|	pyridoxal kinase [Aggregatibacter actinomycetemcomitans serotype e str. SC1083]	Aggregatibacter actinomycetemcomitans	1	1	2	0	0	0	11-species biofilm only
gi|371957866|gb|EHO75609.1|	D-serine ammonia-lyase [Fusobacterium nucleatum subsp. animalis F0419]	Fusobacterium nucleatum	0	0	0	0	0	0	Overlap between two biofilms
gi|387131829|ref|YP_006297802.1|	GLPGLI family protein [Prevotella intermedia 17]	Prevotella intermedia	0	2	2	0	0	0	11-species biofilm only
gi|222879268|gb|EEF14361.1|	glutamate-1-semialdehyde-2,1-aminomutase [Campylobacter rectus RM3267]	Campylobacter rectus	1	0	0	6	3	2	Overlap between two biofilms
gi|19704325|ref|NP_603887.1|	phosphoribosylformylglycinamidine synthase [Fusobacterium nucleatum subsp. nucleatum ATCC 25586]	Fusobacterium nucleatum	9	9	7	4	6	8	Overlap between two biofilms
gi|237863436|gb|EEP64726.1|	adenosylmethionine-8-amino-7-oxononanoate transaminase [Veillonella dispar ATCC 17748]	Veillonella dispar	2	0	0	0	0	0	11-species biofilm only
gi|222877881|gb|EEF12997.1|	dCTP deaminase [Campylobacter rectus RM3267]	Campylobacter rectus	0	0	0	3	0	0	10-species biofilm only
gi|261868100|ref|YP_003256022.1|	30S ribosomal protein S9 [Aggregatibacter actinomycetemcomitans D11S-1]	Aggregatibacter actinomycetemcomitans	0	2	2	0	0	0	11-species biofilm only
gi|498299658|ref|WP_010613814.1|	multidrug ABC transporter ATPase/permease, partial [Actinomyces oris]	Actinomyces oris	0	0	0	0	2	2	10-species biofilm only
gi|19703669|ref|NP_603231.1|	50S ribosomal protein L35 [Fusobacterium nucleatum subsp. nucleatum ATCC 25586]	Fusobacterium nucleatum	2	4	1	0	2	2	Overlap between two biofilms
gi|237864856|gb|EEP66146.1|	hypothetical protein VEIDISOL_00210 [Veillonella dispar ATCC 17748]	Veillonella dispar	10	8	9	2	4	6	Overlap between two biofilms
sp|P01857|IGHG1_HUMAN	Ig gamma-1 chain C region OS=Homo sapiens GN=IGHG1 PE=1 SV=1	Homo sapiens	12	13	10	14	13	13	Overlap between two biofilms
gi|237864994|gb|EEP66284.1|	cysteine synthase A [Veillonella dispar ATCC 17748]	Veillonella dispar	8	7	8	4	4	8	Overlap between two biofilms
gi|566242901|gb|ETJ02220.1|	hypothetical protein Q619_VDC00021G0008 [Veillonella dispar DORA_11]	Veillonella dispar	0	0	0	0	0	0	Overlap between two biofilms
gi|222878000|gb|EEF13113.1|	4Fe-4S binding domain protein [Campylobacter rectus RM3267]	Campylobacter rectus	0	0	0	8	3	4	10-species biofilm only
gi|383348504|gb|EID26463.1|	beta-N-acetylglucosaminidase [Streptococcus oralis SK1074]	Streptococcus oralis	9	7	2	4	4	5	Overlap between two biofilms
gi|400371754|gb|EJP24703.1|	flavin reductase [Streptococcus anginosus SK1138]	Streptococcus anginosus	2	2	5	8	6	4	Overlap between two biofilms
gi|387133280|ref|YP_006299252.1|	tetrahydrofolate dehydrogenase/cyclohydrolase, NAD(P)-binding domain protein [Prevotella intermedia 17]	Prevotella intermedia	5	8	5	1	2	5	Overlap between two biofilms
gi|237865008|gb|EEP66298.1|	argininosuccinate synthase [Veillonella dispar ATCC 17748]	Veillonella dispar	19	19	17	22	21	19	Overlap between two biofilms
gi|315315102|gb|EFU63143.1|	purine nucleoside phosphorylase I, inosine and guanosine-specific [Streptococcus oralis ATCC 49296]	Streptococcus oralis	5	4	4	3	2	5	Overlap between two biofilms
gi|387133715|ref|YP_006299687.1|	hypothetical protein PIN17_A1845 [Prevotella intermedia 17]	Prevotella intermedia	8	9	9	0	1	3	Overlap between two biofilms
gi|315316002|gb|EFU64035.1|	hypothetical protein HMPREF8578_0123 [Streptococcus oralis ATCC 49296]	Streptococcus oralis	4	4	3	3	3	3	Overlap between two biofilms
gi|387131931|ref|YP_006297904.1|	anaerobic ribonucleoside-triphosphate reductase [Prevotella intermedia 17]	Prevotella intermedia	1	1	2	0	0	0	11-species biofilm only
sp|P01834|IGKC_HUMAN	Ig kappa chain C region OS=Homo sapiens GN=IGKC PE=1 SV=1	Homo sapiens	7	7	7	7	6	7	Overlap between two biofilms
gi|237864992|gb|EEP66282.1|	peroxiredoxin [Veillonella dispar ATCC 17748]	Veillonella dispar	15	15	13	13	15	12	Overlap between two biofilms
gi|566241578|gb|ETJ01359.1|	DNA polymerase III subunit beta, partial [Veillonella dispar DORA_11]	Veillonella dispar	0	0	0	0	0	0	Overlap between two biofilms
gi|19704949|ref|NP_602444.1|	50S ribosomal protein L18 [Fusobacterium nucleatum subsp. nucleatum ATCC 25586]	Fusobacterium nucleatum	5	4	5	5	6	5	Overlap between two biofilms
gi|222878285|gb|EEF13392.1|	preprotein translocase, YajC subunit [Campylobacter rectus RM3267]	Campylobacter rectus	1	0	1	3	1	1	Overlap between two biofilms
gi|237863630|gb|EEP64920.1|	tRNA nucleotidyltransferase [Veillonella dispar ATCC 17748]	Veillonella dispar	4	3	3	1	1	3	Overlap between two biofilms
gi|237863627|gb|EEP64917.1|	hypothetical protein VEIDISOL_01984 [Veillonella dispar ATCC 17748]	Veillonella dispar	4	3	1	4	3	4	Overlap between two biofilms
gi|188995729|ref|YP_001929981.1|	50S ribosomal protein L2 [Porphyromonas gingivalis ATCC 33277]	Porphyromonas gingivalis	0	0	0	0	2	0	10-species biofilm only
gi|387133557|ref|YP_006299529.1|	metallopeptidase family M24 [Prevotella intermedia 17]	Prevotella intermedia	6	10	12	2	3	3	Overlap between two biofilms
gi|291316037|gb|EFE56481.1|	ribosomal protein L7/L12 [Streptococcus oralis ATCC 35037]	Streptococcus oralis	14	14	15	12	11	12	Overlap between two biofilms
gi|237864287|gb|EEP65577.1|	cobalamin biosynthesis protein CbiD [Veillonella dispar ATCC 17748]	Veillonella dispar	1	3	1	0	0	2	Overlap between two biofilms
gi|566235337|gb|ETI97284.1|	FeS assembly ATPase SufC [Veillonella dispar DORA_11]	Veillonella dispar	6	6	6	4	6	6	Overlap between two biofilms
gi|19703704|ref|NP_603266.1|	ATP synthase subunit B [Fusobacterium nucleatum subsp. nucleatum ATCC 25586]	Fusobacterium nucleatum	1	0	1	2	2	0	Overlap between two biofilms
gi|387133721|ref|YP_006299693.1|	flavodoxin [Prevotella intermedia 17]	Prevotella intermedia	3	3	3	3	3	3	Overlap between two biofilms
gi|315314902|gb|EFU62943.1|	orotidine 5'-phosphate decarboxylase [Streptococcus oralis ATCC 49296]	Streptococcus oralis	4	2	2	2	2	4	Overlap between two biofilms
gi|315315588|gb|EFU63627.1|	hypothetical protein HMPREF8578_0900 [Streptococcus oralis ATCC 49296]	Streptococcus oralis	1	0	0	1	0	3	Overlap between two biofilms
gi|19703763|ref|NP_603325.1|	carbamoyl phosphate synthase small subunit [Fusobacterium nucleatum subsp. nucleatum ATCC 25586]	Fusobacterium nucleatum	2	1	1	1	3	3	Overlap between two biofilms
gi|19703670|ref|NP_603232.1|	translation initiation factor IF-3 [Fusobacterium nucleatum subsp. nucleatum ATCC 25586]	Fusobacterium nucleatum	2	1	1	1	5	0	Overlap between two biofilms
gi|387132238|ref|YP_006298210.1|	hypothetical protein PIN17_A0160 [Prevotella intermedia 17]	Prevotella intermedia	2	3	2	0	0	0	11-species biofilm only
gi|237863722|gb|EEP65012.1|	putative lipid A export permease/ATP-binding protein MsbA [Veillonella dispar ATCC 17748]	Veillonella dispar	2	1	1	1	0	1	Overlap between two biofilms
gi|395488900|gb|EJG09747.1|	nitrogen fixation iron-sulfur protein RNFC [Fusobacterium nucleatum subsp. fusiforme ATCC 51190]	Fusobacterium nucleatum	8	9	7	9	10	9	Overlap between two biofilms
gi|222879959|gb|EEF15048.1|	DNA-directed RNA polymerase, beta subunit [Campylobacter rectus RM3267]	Campylobacter rectus	8	9	6	22	10	20	Overlap between two biofilms
gi|19704200|ref|NP_603762.1|	hypothetical protein FN0865 [Fusobacterium nucleatum subsp. nucleatum ATCC 25586]	Fusobacterium nucleatum	2	3	2	2	4	3	Overlap between two biofilms
gi|222880345|gb|EEF15432.1|	DNA-directed RNA polymerase, alpha subunit [Campylobacter rectus RM3267]	Campylobacter rectus	2	5	2	8	5	7	Overlap between two biofilms
gi|19704110|ref|NP_603672.1|	aminopeptidase [Fusobacterium nucleatum subsp. nucleatum ATCC 25586]	Fusobacterium nucleatum	3	3	4	6	6	5	Overlap between two biofilms
gi|19703768|ref|NP_603330.1|	orotidine 5'-phosphate decarboxylase [Fusobacterium nucleatum subsp. nucleatum ATCC 25586]	Fusobacterium nucleatum	3	1	0	2	3	1	Overlap between two biofilms
gi|19704169|ref|NP_603731.1|	hypothetical protein FN0834 [Fusobacterium nucleatum subsp. nucleatum ATCC 25586]	Fusobacterium nucleatum	0	0	1	0	2	0	Overlap between two biofilms
gi|315315426|gb|EFU63465.1|	DNA-directed RNA polymerase, beta' subunit [Streptococcus oralis ATCC 49296]	Streptococcus oralis	18	18	15	27	24	32	Overlap between two biofilms
gi|387133480|ref|YP_006299452.1|	50S ribosomal protein L20 [Prevotella intermedia 17]	Prevotella intermedia	4	4	6	4	4	2	Overlap between two biofilms
gi|315188576|gb|EFU22285.1|	thioredoxin [Streptococcus anginosus F0211]	Streptococcus anginosus	1	2	3	5	5	4	Overlap between two biofilms
gi|339891377|gb|EGQ80366.1|	outer membrane protein [Fusobacterium nucleatum subsp. animalis ATCC 51191]	Fusobacterium nucleatum	35	45	33	34	39	39	Overlap between two biofilms
gi|19704537|ref|NP_604099.1|	NAD synthetase [Fusobacterium nucleatum subsp. nucleatum ATCC 25586]	Fusobacterium nucleatum	2	0	2	1	4	2	Overlap between two biofilms
gi|237863298|gb|EEP64588.1|	2-isopropylmalate synthase [Veillonella dispar ATCC 17748]	Veillonella dispar	2	2	3	2	2	2	Overlap between two biofilms
gi|222879876|gb|EEF14965.1|	cytochrome C [Campylobacter rectus RM3267]	Campylobacter rectus	4	5	4	8	5	4	Overlap between two biofilms
gi|348002995|gb|EGY43652.1|	50S ribosomal protein L14 [Aggregatibacter actinomycetemcomitans serotype b str. SCC1398]	Aggregatibacter actinomycetemcomitans	0	2	0	0	0	0	11-species biofilm only
gi|492583523|ref|WP_005894774.1|	membrane protein [Fusobacterium nucleatum]	Fusobacterium nucleatum	3	0	0	0	0	0	11-species biofilm only
gi|237864071|gb|EEP65361.1|	kinase domain protein [Veillonella dispar ATCC 17748]	Veillonella dispar	5	4	5	1	4	5	Overlap between two biofilms
gi|188995706|ref|YP_001929958.1|	30S ribosomal protein S4 [Porphyromonas gingivalis ATCC 33277]	Porphyromonas gingivalis	0	0	0	0	3	2	10-species biofilm only
gi|19704520|ref|NP_604082.1|	NAD-dependent deacetylase [Fusobacterium nucleatum subsp. nucleatum ATCC 25586]	Fusobacterium nucleatum	3	2	2	2	2	1	Overlap between two biofilms
gi|333766984|gb|EGL44252.1|	GTP-binding protein LepA [Streptococcus anginosus SK52 = DSM 20563]	Streptococcus anginosus	0	2	0	2	0	3	Overlap between two biofilms
gi|387133666|ref|YP_006299638.1|	peptidase, S9A/B/C family, catalytic domain protein [Prevotella intermedia 17]	Prevotella intermedia	6	12	11	0	3	3	Overlap between two biofilms
gi|19705397|ref|NP_602892.1|	galactokinase [Fusobacterium nucleatum subsp. nucleatum ATCC 25586]	Fusobacterium nucleatum	2	1	2	2	2	1	Overlap between two biofilms
gi|296155307|gb|EFG96078.1|	von Willebrand factor type A domain protein [Fusobacterium nucleatum subsp. nucleatum ATCC 23726]	Fusobacterium nucleatum	6	2	3	7	8	4	Overlap between two biofilms
gi|387133779|ref|YP_006299751.1|	outer membrane protein beta-barrel domain protein [Prevotella intermedia 17]	Prevotella intermedia	2	3	3	0	0	0	11-species biofilm only
gi|347994717|gb|EGY35969.1|	hydroxyisourate hydrolase [Aggregatibacter actinomycetemcomitans serotype a str. H5P1]	Aggregatibacter actinomycetemcomitans	0	2	2	0	0	0	11-species biofilm only
gi|296154973|gb|EFG95755.1|	hypothetical protein HMPREF0397_0745 [Fusobacterium nucleatum subsp. nucleatum ATCC 23726]	Fusobacterium nucleatum	10	10	7	5	9	8	Overlap between two biofilms
gi|339891766|gb|EGQ80707.1|	outer membrane protein [Fusobacterium nucleatum subsp. animalis ATCC 51191]	Fusobacterium nucleatum	2	0	0	2	2	0	Overlap between two biofilms
gi|19704647|ref|NP_604209.1|	biopolymer transport protein ExbB [Fusobacterium nucleatum subsp. nucleatum ATCC 25586]	Fusobacterium nucleatum	2	2	2	3	3	3	Overlap between two biofilms
gi|19703841|ref|NP_603403.1|	arginyl-tRNA synthetase [Fusobacterium nucleatum subsp. nucleatum ATCC 25586]	Fusobacterium nucleatum	1	1	1	2	3	3	Overlap between two biofilms
gi|19704615|ref|NP_604177.1|	endonuclease [Fusobacterium nucleatum subsp. nucleatum ATCC 25586]	Fusobacterium nucleatum	5	7	7	1	3	3	Overlap between two biofilms
gi|222879243|gb|EEF14336.1|	methyl-accepting chemotaxis protein signaling domain protein [Campylobacter rectus RM3267]	Campylobacter rectus	16	13	11	17	17	21	Overlap between two biofilms
gi|19705132|ref|NP_602627.1|	replicative DNA helicase [Fusobacterium nucleatum subsp. nucleatum ATCC 25586]	Fusobacterium nucleatum	3	2	1	2	2	2	Overlap between two biofilms
gi|347996341|gb|EGY37438.1|	lipoprotein HlpB [Aggregatibacter actinomycetemcomitans serotype a str. H5P1]	Aggregatibacter actinomycetemcomitans	0	3	1	0	0	0	11-species biofilm only
gi|237864658|gb|EEP65948.1|	hypothetical protein VEIDISOL_00011 [Veillonella dispar ATCC 17748]	Veillonella dispar	1	1	2	1	1	1	Overlap between two biofilms
gi|19704452|ref|NP_604014.1|	50S ribosomal protein L21 [Fusobacterium nucleatum subsp. nucleatum ATCC 25586]	Fusobacterium nucleatum	4	5	7	6	5	6	Overlap between two biofilms
gi|19704535|ref|NP_604097.1|	hypothetical protein FN1200 [Fusobacterium nucleatum subsp. nucleatum ATCC 25586]	Fusobacterium nucleatum	9	11	11	8	9	11	Overlap between two biofilms
gi|339892027|gb|EGQ80928.1|	aminodeoxychorismate lyase [Fusobacterium nucleatum subsp. animalis ATCC 51191]	Fusobacterium nucleatum	1	1	0	0	3	2	Overlap between two biofilms
gi|188994275|ref|YP_001928527.1|	thiol-disulfide interchange protein [Porphyromonas gingivalis ATCC 33277]	Porphyromonas gingivalis	0	0	0	0	2	0	10-species biofilm only
gi|387132702|ref|YP_006298674.1|	acetate kinase [Prevotella intermedia 17]	Prevotella intermedia	6	7	8	2	3	2	Overlap between two biofilms
gi|291316748|gb|EFE57184.1|	lysine--tRNA ligase [Streptococcus oralis ATCC 35037]	Streptococcus oralis	1	0	2	3	1	5	Overlap between two biofilms
gi|383184452|gb|EIC76966.1|	formate C-acetyltransferase [Streptococcus oralis SK100]	Streptococcus oralis	23	22	24	30	24	27	Overlap between two biofilms
gi|237864317|gb|EEP65607.1|	UDP-N-acetylmuramoyl-tripeptide--D-alanyl-D-alanine ligase [Veillonella dispar ATCC 17748]	Veillonella dispar	4	1	2	0	0	3	Overlap between two biofilms
sp|P01763|HV302_HUMAN	Ig heavy chain V-III region WEA OS=Homo sapiens PE=1 SV=1	Homo sapiens	0	0	0	0	0	0	Overlap between two biofilms
gi|19704659|ref|NP_604221.1|	1-deoxy-D-xylulose 5-phosphate reductoisomerase [Fusobacterium nucleatum subsp. nucleatum ATCC 25586]	Fusobacterium nucleatum	1	0	0	2	2	2	Overlap between two biofilms
gi|222879238|gb|EEF14331.1|	putative ATP-dependent DNA helicase RecG [Campylobacter rectus RM3267]	Campylobacter rectus	0	1	0	2	0	1	Overlap between two biofilms
gi|237865113|gb|EEP66403.1|	ribosomal protein L15 [Veillonella dispar ATCC 17748]	Veillonella dispar	6	5	6	3	4	5	Overlap between two biofilms
gi|237863278|gb|EEP64568.1|	oxidoreductase, short chain dehydrogenase/reductase family protein [Veillonella dispar ATCC 17748]	Veillonella dispar	4	3	4	3	2	4	Overlap between two biofilms
gi|296154673|gb|EFG95459.1|	MORN repeat protein [Fusobacterium nucleatum subsp. nucleatum ATCC 23726]	Fusobacterium nucleatum	2	2	3	2	2	4	Overlap between two biofilms
gi|387132648|ref|YP_006298620.1|	putative lipoprotein [Prevotella intermedia 17]	Prevotella intermedia	6	7	7	0	0	0	11-species biofilm only
gi|237863995|gb|EEP65285.1|	dihydrodipicolinate synthase [Veillonella dispar ATCC 17748]	Veillonella dispar	5	3	3	1	3	4	Overlap between two biofilms
gi|237864346|gb|EEP65636.1|	2,3-bisphosphoglycerate-independent phosphoglycerate mutase [Veillonella dispar ATCC 17748]	Veillonella dispar	22	22	21	17	18	19	Overlap between two biofilms
gi|319810773|gb|EFW07100.1|	50S ribosomal protein L4 [Streptococcus anginosus 1_2_62CV]	Streptococcus anginosus	7	9	5	10	7	10	Overlap between two biofilms
gi|19704506|ref|NP_604068.1|	acetate kinase [Fusobacterium nucleatum subsp. nucleatum ATCC 25586]	Fusobacterium nucleatum	22	20	19	23	21	21	Overlap between two biofilms
gi|237864341|gb|EEP65631.1|	uracil phosphoribosyltransferase [Veillonella dispar ATCC 17748]	Veillonella dispar	4	6	6	2	3	5	Overlap between two biofilms
gi|296154602|gb|EFG95390.1|	dihydroxyacetone kinase, phosphotransfer subunit [Fusobacterium nucleatum subsp. nucleatum ATCC 23726]	Fusobacterium nucleatum	1	2	2	1	2	1	Overlap between two biofilms
gi|319810737|gb|EFW07064.1|	toxic anion resistance protein [Streptococcus anginosus 1_2_62CV]	Streptococcus anginosus	0	0	0	3	1	1	10-species biofilm only
gi|237863922|gb|EEP65212.1|	RND transporter, HAE1 family [Veillonella dispar ATCC 17748]	Veillonella dispar	1	3	2	2	1	1	Overlap between two biofilms
gi|566235595|gb|ETI97509.1|	Iojap-like protein [Veillonella dispar DORA_11]	Veillonella dispar	0	1	1	1	1	1	Overlap between two biofilms
gi|222879192|gb|EEF14286.1|	hypothetical protein CAMRE0001_3176 [Campylobacter rectus RM3267]	Campylobacter rectus	0	1	1	1	0	2	Overlap between two biofilms
gi|315315593|gb|EFU63632.1|	aspartyl/glutamyl-tRNA(Asn/Gln) amidotransferase, A subunit [Streptococcus oralis ATCC 49296]	Streptococcus oralis	0	1	2	0	4	4	Overlap between two biofilms
gi|387133488|ref|YP_006299460.1|	transcriptional regulatory protein RprY [Prevotella intermedia 17]	Prevotella intermedia	13	16	16	2	6	10	Overlap between two biofilms
gi|222879040|gb|EEF14135.1|	aspartate kinase, monofunctional class [Campylobacter rectus RM3267]	Campylobacter rectus	1	1	1	4	4	4	Overlap between two biofilms
gi|19704213|ref|NP_603775.1|	GntR family transcriptional regulator [Fusobacterium nucleatum subsp. nucleatum ATCC 25586]	Fusobacterium nucleatum	2	0	0	0	3	2	Overlap between two biofilms
gi|237864373|gb|EEP65663.1|	hypothetical protein VEIDISOL_00749 [Veillonella dispar ATCC 17748]	Veillonella dispar	2	1	1	0	1	2	Overlap between two biofilms
gi|188994656|ref|YP_001928908.1|	polynucleotide phosphorylase [Porphyromonas gingivalis ATCC 33277]	Porphyromonas gingivalis	0	0	0	0	3	0	10-species biofilm only
gi|291316290|gb|EFE56726.1|	putative acyl carrier protein [Streptococcus oralis ATCC 35037]	Streptococcus oralis	2	2	2	2	2	1	Overlap between two biofilms
gi|315188782|gb|EFU22488.1|	PTS system, mannose/fructose/sorbose family, IIB component [Streptococcus anginosus F0211]	Streptococcus anginosus	13	10	13	15	13	18	Overlap between two biofilms
gi|339890664|gb|EGQ79757.1|	ATP-dependent protease LonB [Fusobacterium nucleatum subsp. animalis ATCC 51191]	Fusobacterium nucleatum	0	0	0	3	1	2	10-species biofilm only
gi|387132400|ref|YP_006298372.1|	outer membrane protein Omp28 domain protein [Prevotella intermedia 17]	Prevotella intermedia	15	19	14	2	8	13	Overlap between two biofilms
gi|237864443|gb|EEP65733.1|	aspartate--tRNA ligase [Veillonella dispar ATCC 17748]	Veillonella dispar	29	29	27	16	21	23	Overlap between two biofilms
gi|222879899|gb|EEF14988.1|	TonB-dependent receptor plug domain protein [Campylobacter rectus RM3267]	Campylobacter rectus	9	8	6	20	12	17	Overlap between two biofilms
gi|19704202|ref|NP_603764.1|	long-chain-fatty-acid--CoA ligase [Fusobacterium nucleatum subsp. nucleatum ATCC 25586]	Fusobacterium nucleatum	0	1	1	1	3	4	Overlap between two biofilms
gi|19703655|ref|NP_603217.1|	iron ABC transporter ATP-binding protein [Fusobacterium nucleatum subsp. nucleatum ATCC 25586]	Fusobacterium nucleatum	4	5	3	5	4	6	Overlap between two biofilms
gi|387133723|ref|YP_006299695.1|	quinolinate synthetase complex subunit A [Prevotella intermedia 17]	Prevotella intermedia	0	2	0	0	0	0	11-species biofilm only
gi|237863811|gb|EEP65101.1|	phenylalanine--tRNA ligase, alpha subunit [Veillonella dispar ATCC 17748]	Veillonella dispar	9	6	7	2	3	9	Overlap between two biofilms
gi|237864331|gb|EEP65621.1|	hypothetical protein VEIDISOL_00938 [Veillonella dispar ATCC 17748]	Veillonella dispar	2	3	2	1	0	2	Overlap between two biofilms
gi|387133598|ref|YP_006299570.1|	ATP synthase F1 subunit beta [Prevotella intermedia 17]	Prevotella intermedia	11	9	10	2	3	4	Overlap between two biofilms
gi|315314584|gb|EFU62627.1|	methionine--tRNA ligase [Streptococcus oralis ATCC 49296]	Streptococcus oralis	6	3	3	6	6	7	Overlap between two biofilms
gi|237863265|gb|EEP64555.1|	putative translation elongation factor Tu, partial [Veillonella dispar ATCC 17748]	Veillonella dispar	12	13	12	12	12	12	Overlap between two biofilms
gi|237864152|gb|EEP65442.1|	polyribonucleotide nucleotidyltransferase [Veillonella dispar ATCC 17748]	Veillonella dispar	27	15	23	10	16	20	Overlap between two biofilms
sp|P01625|KV402_HUMAN	Ig kappa chain V-IV region Len OS=Homo sapiens PE=1 SV=2	Homo sapiens	2	2	1	3	3	4	Overlap between two biofilms
gi|222879885|gb|EEF14974.1|	ribosomal protein L7/L12 [Campylobacter rectus RM3267]	Campylobacter rectus	7	7	7	9	9	10	Overlap between two biofilms
gi|19704454|ref|NP_604016.1|	50S ribosomal protein L27 [Fusobacterium nucleatum subsp. nucleatum ATCC 25586]	Fusobacterium nucleatum	5	5	5	5	4	5	Overlap between two biofilms
gi|19704455|ref|NP_604017.1|	phosphoenolpyruvate carboxykinase [Fusobacterium nucleatum subsp. nucleatum ATCC 25586]	Fusobacterium nucleatum	14	12	11	12	18	14	Overlap between two biofilms
gi|237864300|gb|EEP65590.1|	cobalt chelatase (CbiK) [Veillonella dispar ATCC 17748]	Veillonella dispar	8	7	6	3	7	7	Overlap between two biofilms
gi|222879209|gb|EEF14302.1|	glutamine synthetase, type I [Campylobacter rectus RM3267]	Campylobacter rectus	5	4	4	10	9	11	Overlap between two biofilms
gi|551184954|gb|ERT48789.1|	glutaconyl-CoA decarboxylase subunit alpha [Fusobacterium nucleatum CTI-6]	Fusobacterium nucleatum	23	28	23	24	28	22	Overlap between two biofilms
gi|348004008|gb|EGY44546.1|	transketolase [Aggregatibacter actinomycetemcomitans serotype b str. SCC1398]	Aggregatibacter actinomycetemcomitans	1	4	3	0	0	0	11-species biofilm only
gi|237864893|gb|EEP66183.1|	hypothetical protein VEIDISOL_00248 [Veillonella dispar ATCC 17748]	Veillonella dispar	7	8	12	7	8	8	Overlap between two biofilms
gi|237864201|gb|EEP65491.1|	excinuclease ABC, A subunit [Veillonella dispar ATCC 17748]	Veillonella dispar	5	1	2	0	0	1	Overlap between two biofilms
gi|237865217|gb|EEP66507.1|	hypothetical protein VEIDISOL_00590 [Veillonella dispar ATCC 17748]	Veillonella dispar	1	2	0	0	1	2	Overlap between two biofilms
gi|237863732|gb|EEP65022.1|	ABC transporter, ATP-binding protein [Veillonella dispar ATCC 17748]	Veillonella dispar	3	1	2	0	1	1	Overlap between two biofilms
gi|188995705|ref|YP_001929957.1|	DNA-directed RNA polymerase subunit alpha [Porphyromonas gingivalis ATCC 33277]	Porphyromonas gingivalis	0	0	0	0	4	0	10-species biofilm only
gi|237864957|gb|EEP66247.1|	ATP:cob(I)alamin adenosyltransferase [Veillonella dispar ATCC 17748]	Veillonella dispar	0	2	2	0	0	0	11-species biofilm only
gi|296154795|gb|EFG95579.1|	hypothetical protein HMPREF0397_0850 [Fusobacterium nucleatum subsp. nucleatum ATCC 23726]	Fusobacterium nucleatum	1	0	3	1	1	1	Overlap between two biofilms
gi|291316655|gb|EFE57091.1|	ribosomal protein L35 [Streptococcus oralis ATCC 35037]	Streptococcus oralis	3	1	2	2	1	2	Overlap between two biofilms
gi|315188484|gb|EFU22197.1|	universal stress family protein [Streptococcus anginosus F0211]	Streptococcus anginosus	4	4	4	7	8	7	Overlap between two biofilms
sp|P15924|DESP_HUMAN	Desmoplakin OS=Homo sapiens GN=DSP PE=1 SV=3	Homo sapiens	0	2	0	72	0	0	Overlap between two biofilms
gi|19703787|ref|NP_603349.1|	glucosamine--fructose-6-phosphate aminotransferase [Fusobacterium nucleatum subsp. nucleatum ATCC 25586]	Fusobacterium nucleatum	15	15	13	13	13	12	Overlap between two biofilms
sp|P06396-2|GELS_HUMAN	Isoform 2 of Gelsolin OS=Homo sapiens GN=GSN	Homo sapiens	3	4	3	6	4	2	Overlap between two biofilms
gi|19704460|ref|NP_604022.1|	LemA protein [Fusobacterium nucleatum subsp. nucleatum ATCC 25586]	Fusobacterium nucleatum	6	5	6	6	5	6	Overlap between two biofilms
gi|222880191|gb|EEF15278.1|	ribosomal protein S19 [Campylobacter rectus RM3267]	Campylobacter rectus	2	2	2	2	2	2	Overlap between two biofilms
gi|19703430|ref|NP_602992.1|	reactivating factor for ethanolamine ammonia lyase [Fusobacterium nucleatum subsp. nucleatum ATCC 25586]	Fusobacterium nucleatum	3	4	2	5	6	5	Overlap between two biofilms
gi|237864889|gb|EEP66179.1|	oligopeptide transporter, OPT family [Veillonella dispar ATCC 17748]	Veillonella dispar	5	5	6	4	4	4	Overlap between two biofilms
gi|237865098|gb|EEP66388.1|	ribosomal protein S19 [Veillonella dispar ATCC 17748]	Veillonella dispar	9	7	7	6	7	7	Overlap between two biofilms
gi|319810772|gb|EFW07099.1|	50S ribosomal protein L23 [Streptococcus anginosus 1_2_62CV]	Streptococcus anginosus	8	7	9	8	9	8	Overlap between two biofilms
gi|315189043|gb|EFU22746.1|	hypothetical protein HMPREF0813_00579 [Streptococcus anginosus F0211]	Streptococcus anginosus	0	0	0	2	0	0	10-species biofilm only
gi|19703656|ref|NP_603218.1|	anaerobic ribonucleoside triphosphate reductase [Fusobacterium nucleatum subsp. nucleatum ATCC 25586]	Fusobacterium nucleatum	19	17	15	19	27	22	Overlap between two biofilms
gi|19703668|ref|NP_603230.1|	50S ribosomal protein L20 [Fusobacterium nucleatum subsp. nucleatum ATCC 25586]	Fusobacterium nucleatum	8	6	3	6	5	5	Overlap between two biofilms
gi|19703597|ref|NP_603159.1|	hypothetical protein FN0252 [Fusobacterium nucleatum subsp. nucleatum ATCC 25586]	Fusobacterium nucleatum	7	7	7	7	8	7	Overlap between two biofilms
gi|19704548|ref|NP_604110.1|	hypothetical protein FN1213 [Fusobacterium nucleatum subsp. nucleatum ATCC 25586]	Fusobacterium nucleatum	6	5	3	5	4	6	Overlap between two biofilms
gi|222880341|gb|EEF15428.1|	50S ribosomal protein L4 [Campylobacter rectus RM3267]	Campylobacter rectus	6	5	3	8	5	7	Overlap between two biofilms
gi|315189005|gb|EFU22709.1|	SPFH/Band 7/PHB domain protein [Streptococcus anginosus F0211]	Streptococcus anginosus	4	3	4	16	10	10	Overlap between two biofilms
gi|237863727|gb|EEP65017.1|	sugar isomerase, KpsF/GutQ family [Veillonella dispar ATCC 17748]	Veillonella dispar	4	3	3	2	1	3	Overlap between two biofilms
gi|315315668|gb|EFU63706.1|	NLPA lipoprotein [Streptococcus oralis ATCC 49296]	Streptococcus oralis	4	2	4	4	2	6	Overlap between two biofilms
gi|222879193|gb|EEF14287.1|	phenylalanine--tRNA ligase, beta subunit [Campylobacter rectus RM3267]	Campylobacter rectus	0	0	0	4	2	3	10-species biofilm only
gi|237864298|gb|EEP65588.1|	sirohydrochlorin cobaltochelatase [Veillonella dispar ATCC 17748]	Veillonella dispar	14	18	19	16	18	18	Overlap between two biofilms
gi|237864906|gb|EEP66196.1|	hypothetical protein VEIDISOL_00261 [Veillonella dispar ATCC 17748]	Veillonella dispar	5	0	2	1	2	2	Overlap between two biofilms
sp|P19823|ITIH2_HUMAN	Inter-alpha-trypsin inhibitor heavy chain H2 OS=Homo sapiens GN=ITIH2 PE=1 SV=2	Homo sapiens	18	17	16	15	17	18	Overlap between two biofilms
gi|237864454|gb|EEP65744.1|	DNA primase [Veillonella dispar ATCC 17748]	Veillonella dispar	2	0	0	0	0	0	11-species biofilm only
gi|188995655|ref|YP_001929907.1|	flavodoxin FldA [Porphyromonas gingivalis ATCC 33277]	Porphyromonas gingivalis	1	2	0	5	5	5	Overlap between two biofilms
gi|237864556|gb|EEP65846.1|	outer membrane autotransporter barrel domain protein [Veillonella dispar ATCC 17748]	Veillonella dispar	31	28	30	23	26	31	Overlap between two biofilms
gi|237864147|gb|EEP65437.1|	ribosomal protein S20 [Veillonella dispar ATCC 17748]	Veillonella dispar	3	2	2	2	2	2	Overlap between two biofilms
gi|237864286|gb|EEP65576.1|	hypothetical protein VEIDISOL_00893 [Veillonella dispar ATCC 17748]	Veillonella dispar	6	7	6	4	4	7	Overlap between two biofilms
gi|296154443|gb|EFG95238.1|	autotransporter beta-domain protein, partial [Fusobacterium nucleatum subsp. nucleatum ATCC 23726]	Fusobacterium nucleatum	94	92	92	94	102	99	Overlap between two biofilms
gi|387132190|ref|YP_006298162.1|	glycine--tRNA ligase-like protein [Prevotella intermedia 17]	Prevotella intermedia	6	5	5	0	0	0	11-species biofilm only
gi|222880192|gb|EEF15279.1|	NosL [Campylobacter rectus RM3267]	Campylobacter rectus	0	0	1	4	2	4	Overlap between two biofilms
gi|222877953|gb|EEF13067.1|	hypothetical protein CAMRE0001_2046 [Campylobacter rectus RM3267]	Campylobacter rectus	2	2	1	0	1	1	Overlap between two biofilms
gi|296154577|gb|EFG95365.1|	hypothetical protein HMPREF0397_0995 [Fusobacterium nucleatum subsp. nucleatum ATCC 23726]	Fusobacterium nucleatum	0	0	0	0	0	0	Overlap between two biofilms
gi|237863964|gb|EEP65254.1|	thermophilic metalloprotease (M29) [Veillonella dispar ATCC 17748]	Veillonella dispar	2	2	1	0	1	1	Overlap between two biofilms
gi|222879239|gb|EEF14332.1|	ribosomal protein L19 [Campylobacter rectus RM3267]	Campylobacter rectus	6	4	5	6	8	7	Overlap between two biofilms
gi|237864301|gb|EEP65591.1|	precorrin-2 C(20)-methyltransferase [Veillonella dispar ATCC 17748]	Veillonella dispar	6	5	6	5	5	5	Overlap between two biofilms
gi|291316779|gb|EFE57215.1|	ribonucleoside-diphosphate reductase, beta subunit [Streptococcus oralis ATCC 35037]	Streptococcus oralis	6	5	5	6	7	8	Overlap between two biofilms
gi|387132882|ref|YP_006298854.1|	Por secretion system C-terminal sorting domain protein [Prevotella intermedia 17]	Prevotella intermedia	10	10	13	2	5	6	Overlap between two biofilms
gi|307623980|gb|EFO02962.1|	putative DNA-directed RNA polymerase, delta subunit [Streptococcus oralis ATCC 35037]	Streptococcus oralis	1	3	2	2	2	0	Overlap between two biofilms
gi|387133653|ref|YP_006299625.1|	polysaccharide biosynthesis/export protein [Prevotella intermedia 17]	Prevotella intermedia	6	4	7	0	0	1	Overlap between two biofilms
gi|315189369|gb|EFU23064.1|	arginine--tRNA ligase [Streptococcus anginosus F0211]	Streptococcus anginosus	5	5	5	18	13	13	Overlap between two biofilms
gi|222878555|gb|EEF13657.1|	peptidase, S41 family [Campylobacter rectus RM3267]	Campylobacter rectus	1	1	0	6	4	5	Overlap between two biofilms
sp|P54108-2|CRIS3_HUMAN	Isoform 2 of Cysteine-rich secretory protein 3 OS=Homo sapiens GN=CRISP3	Homo sapiens	7	7	6	7	5	7	Overlap between two biofilms
gi|387133797|ref|YP_006299769.1|	NodT family efflux transporter outer membrane lipoprotein [Prevotella intermedia 17]	Prevotella intermedia	2	2	3	0	0	0	11-species biofilm only
gi|237864560|gb|EEP65850.1|	hypothetical protein VEIDISOL_00653 [Veillonella dispar ATCC 17748]	Veillonella dispar	4	1	0	0	0	3	Overlap between two biofilms
gi|237864328|gb|EEP65618.1|	aminotransferase, class I/II [Veillonella dispar ATCC 17748]	Veillonella dispar	13	11	11	0	6	8	Overlap between two biofilms
gi|291315587|gb|EFE56037.1|	Gram-positive signal peptide protein, YSIRK family [Streptococcus oralis ATCC 35037]	Streptococcus oralis	2	1	0	0	1	1	Overlap between two biofilms
gi|387133560|ref|YP_006299532.1|	hypothetical protein PIN17_A1679 [Prevotella intermedia 17]	Prevotella intermedia	2	2	2	0	0	2	Overlap between two biofilms
sp|P14923|PLAK_HUMAN	Junction plakoglobin OS=Homo sapiens GN=JUP PE=1 SV=3	Homo sapiens	1	1	0	25	0	0	Overlap between two biofilms
gi|359755890|gb|EHK90052.1|	translation elongation factor Tu [Aggregatibacter actinomycetemcomitans RhAA1]	Aggregatibacter actinomycetemcomitans	22	22	21	6	4	4	Overlap between two biofilms
gi|387132012|ref|YP_006297985.1|	PF07287 domain protein [Prevotella intermedia 17]	Prevotella intermedia	5	4	4	0	0	0	11-species biofilm only
gi|19704181|ref|NP_603743.1|	hypothetical protein FN0846 [Fusobacterium nucleatum subsp. nucleatum ATCC 25586]	Fusobacterium nucleatum	14	14	12	7	11	12	Overlap between two biofilms
gi|19703566|ref|NP_603128.1|	carbon starvation protein A [Fusobacterium nucleatum subsp. nucleatum ATCC 25586]	Fusobacterium nucleatum	2	3	4	6	7	7	Overlap between two biofilms
gi|551185762|gb|ERT49583.1|	hypothetical protein HMPREF1767_00179 [Fusobacterium nucleatum CTI-6]	Fusobacterium nucleatum	0	6	0	0	0	0	11-species biofilm only
gi|256717839|gb|EEU31396.1|	hypothetical protein HMPREF0946_01804 [Fusobacterium nucleatum subsp. vincentii 3_1_36A2]	Fusobacterium nucleatum	0	0	0	0	0	0	Overlap between two biofilms
gi|19705029|ref|NP_602524.1|	polynucleotide phosphorylase [Fusobacterium nucleatum subsp. nucleatum ATCC 25586]	Fusobacterium nucleatum	16	14	12	11	10	16	Overlap between two biofilms
sp|O95445-2|APOM_HUMAN	Isoform 2 of Apolipoprotein M OS=Homo sapiens GN=APOM	Homo sapiens	3	1	0	1	1	0	Overlap between two biofilms
gi|222878498|gb|EEF13601.1|	hypothetical protein CAMRE0001_1449 [Campylobacter rectus RM3267]	Campylobacter rectus	1	0	0	2	1	3	Overlap between two biofilms
gi|222879563|gb|EEF14654.1|	ribosomal protein L35 [Campylobacter rectus RM3267]	Campylobacter rectus	1	2	1	0	0	0	11-species biofilm only
gi|387133778|ref|YP_006299750.1|	PF03382 family protein [Prevotella intermedia 17]	Prevotella intermedia	1	1	2	0	0	0	11-species biofilm only
gi|237863565|gb|EEP64855.1|	phosphoribosylaminoimidazolecarboxamide formyltransferase/IMP cyclohydrolase [Veillonella dispar ATCC 17748]	Veillonella dispar	1	0	2	0	0	0	11-species biofilm only
gi|19703639|ref|NP_603201.1|	transketolase subunit A [Fusobacterium nucleatum subsp. nucleatum ATCC 25586]	Fusobacterium nucleatum	9	10	7	8	8	8	Overlap between two biofilms
gi|237863859|gb|EEP65149.1|	ATPase family associated with various cellular activities (AAA) [Veillonella dispar ATCC 17748]	Veillonella dispar	14	9	11	6	8	15	Overlap between two biofilms
gi|19705326|ref|NP_602821.1|	DNA-directed RNA polymerase subunit beta' [Fusobacterium nucleatum subsp. nucleatum ATCC 25586]	Fusobacterium nucleatum	28	26	22	28	36	30	Overlap between two biofilms
sp|A5PKW4-2|PSD1_HUMAN	Isoform 2 of PH and SEC7 domain-containing protein 1 OS=Homo sapiens GN=PSD	Homo sapiens	1	0	0	2	1	1	Overlap between two biofilms
gi|237864213|gb|EEP65503.1|	putative enoyl-[acyl-carrier-protein] reductase II [Veillonella dispar ATCC 17748]	Veillonella dispar	10	8	10	8	8	8	Overlap between two biofilms
gi|315315032|gb|EFU63073.1|	carbamoyl-phosphate synthase, large subunit [Streptococcus oralis ATCC 49296]	Streptococcus oralis	4	5	4	10	2	11	Overlap between two biofilms
gi|315315699|gb|EFU63737.1|	Creatinase [Streptococcus oralis ATCC 49296]	Streptococcus oralis	1	2	1	0	1	2	Overlap between two biofilms
gi|237863596|gb|EEP64886.1|	orotate phosphoribosyltransferase [Veillonella dispar ATCC 17748]	Veillonella dispar	2	5	3	0	3	4	Overlap between two biofilms
gi|19704321|ref|NP_603883.1|	phosphoribosylaminoimidazole synthetase [Fusobacterium nucleatum subsp. nucleatum ATCC 25586]	Fusobacterium nucleatum	5	4	3	2	2	4	Overlap between two biofilms
gi|387133350|ref|YP_006299322.1|	nucleotidyl transferase [Prevotella intermedia 17]	Prevotella intermedia	0	0	2	0	0	0	11-species biofilm only
gi|19703801|ref|NP_603363.1|	lysyl-tRNA synthetase [Fusobacterium nucleatum subsp. nucleatum ATCC 25586]	Fusobacterium nucleatum	14	15	11	18	16	17	Overlap between two biofilms
gi|237865003|gb|EEP66293.1|	phosphocarrier, HPr family [Veillonella dispar ATCC 17748]	Veillonella dispar	1	1	2	1	1	1	Overlap between two biofilms
gi|333767281|gb|EGL44536.1|	catabolite control protein A [Streptococcus anginosus SK52 = DSM 20563]	Streptococcus anginosus	2	4	3	12	8	5	Overlap between two biofilms
gi|387133664|ref|YP_006299636.1|	CTP synthase [Prevotella intermedia 17]	Prevotella intermedia	0	0	0	0	0	0	Overlap between two biofilms
gi|188995452|ref|YP_001929704.1|	30S ribosomal protein S2 [Porphyromonas gingivalis ATCC 33277]	Porphyromonas gingivalis	0	0	0	1	4	0	10-species biofilm only
sp|P36952|SPB5_HUMAN	Serpin B5 OS=Homo sapiens GN=SERPINB5 PE=1 SV=2	Homo sapiens	0	0	0	3	0	0	10-species biofilm only
gi|188995353|ref|YP_001929605.1|	2-amino-3-ketobutyrate CoA ligase [Porphyromonas gingivalis ATCC 33277]	Porphyromonas gingivalis	0	0	0	0	5	4	10-species biofilm only
sp|Q9BYG5-2|PAR6B_HUMAN	Isoform 2 of Partitioning defective 6 homolog beta OS=Homo sapiens GN=PARD6B	Homo sapiens	0	0	0	0	0	2	10-species biofilm only
gi|540784969|dbj|GAD45544.1|	glycine/serine hydroxymethyltransferase [Streptococcus anginosus T5]	Streptococcus anginosus	0	0	0	8	4	0	10-species biofilm only
gi|448947437|gb|EMB28282.1|	hypothetical protein HMPREF9733_00135 [Treponema denticola SP33]	Treponema denticola	2	0	0	0	0	0	11-species biofilm only
gi|296155104|gb|EFG95882.1|	outer membrane autotransporter barrel domain protein [Fusobacterium nucleatum subsp. nucleatum ATCC 23726]	Fusobacterium nucleatum	24	28	28	28	31	31	Overlap between two biofilms
gi|19704428|ref|NP_603990.1|	hypothetical protein FN1093 [Fusobacterium nucleatum subsp. nucleatum ATCC 25586]	Fusobacterium nucleatum	2	2	1	2	4	1	Overlap between two biofilms
gi|291316632|gb|EFE57068.1|	ribosomal protein L27 [Streptococcus oralis ATCC 35037]	Streptococcus oralis	4	3	4	3	3	3	Overlap between two biofilms
gi|387132886|ref|YP_006298858.1|	peptidase, S41 family [Prevotella intermedia 17]	Prevotella intermedia	10	9	17	0	2	3	Overlap between two biofilms
gi|387132966|ref|YP_006298938.1|	Ser/Thr phosphatase family protein [Prevotella intermedia 17]	Prevotella intermedia	1	1	2	0	0	0	11-species biofilm only
gi|19703521|ref|NP_603083.1|	cell division inhibitor MinD [Fusobacterium nucleatum subsp. nucleatum ATCC 25586]	Fusobacterium nucleatum	13	13	13	14	14	15	Overlap between two biofilms
gi|19703805|ref|NP_603367.1|	efflux pump component MtrF [Fusobacterium nucleatum subsp. nucleatum ATCC 25586]	Fusobacterium nucleatum	8	8	8	9	9	10	Overlap between two biofilms
gi|237863557|gb|EEP64847.1|	xanthine phosphoribosyltransferase [Veillonella dispar ATCC 17748]	Veillonella dispar	3	4	3	1	4	5	Overlap between two biofilms
gi|237864409|gb|EEP65699.1|	glutaconyl-CoA decarboxylase subunit beta [Veillonella dispar ATCC 17748]	Veillonella dispar	5	5	5	3	4	4	Overlap between two biofilms
gi|566237222|gb|ETI98841.1|	Radical SAM protein [Veillonella dispar DORA_11]	Veillonella dispar	2	2	1	1	1	2	Overlap between two biofilms
gi|237865040|gb|EEP66330.1|	putative phosphoglucomutase, alpha-D-glucose phosphate-specific [Veillonella dispar ATCC 17748]	Veillonella dispar	3	3	0	0	0	2	Overlap between two biofilms
gi|387133805|ref|YP_006299777.1|	hypothetical protein PIN17_A1941 [Prevotella intermedia 17]	Prevotella intermedia	0	2	1	0	0	0	11-species biofilm only
gi|19703356|ref|NP_602918.1|	hypothetical protein FN0004 [Fusobacterium nucleatum subsp. nucleatum ATCC 25586]	Fusobacterium nucleatum	3	2	2	2	3	4	Overlap between two biofilms
gi|387131699|ref|YP_006297672.1|	peptidase, S9A/B/C family, catalytic domain protein [Prevotella intermedia 17]	Prevotella intermedia	0	1	4	0	0	0	11-species biofilm only
gi|319811125|gb|EFW07434.1|	amino acid-binding permease [Streptococcus anginosus 1_2_62CV]	Streptococcus anginosus	0	0	0	2	1	1	10-species biofilm only
gi|237863422|gb|EEP64712.1|	cyclic nucleotide-binding domain protein [Veillonella dispar ATCC 17748]	Veillonella dispar	2	4	2	0	0	0	11-species biofilm only
gi|19703829|ref|NP_603391.1|	short chain dehydrogenase [Fusobacterium nucleatum subsp. nucleatum ATCC 25586]	Fusobacterium nucleatum	9	8	11	10	12	11	Overlap between two biofilms
gi|237865110|gb|EEP66400.1|	ribosomal protein L18 [Veillonella dispar ATCC 17748]	Veillonella dispar	7	5	6	5	6	6	Overlap between two biofilms
gi|315187641|gb|EFU21395.1|	DEAD/DEAH box helicase [Streptococcus anginosus F0211]	Streptococcus anginosus	0	0	0	4	0	1	10-species biofilm only
gi|291316507|gb|EFE56943.1|	endopeptidase Clp [Streptococcus oralis ATCC 35037]	Streptococcus oralis	6	5	5	4	4	6	Overlap between two biofilms
gi|387133731|ref|YP_006299703.1|	alpha-2-macroglobulin family protein [Prevotella intermedia 17]	Prevotella intermedia	3	5	4	0	1	0	Overlap between two biofilms
gi|291316641|gb|EFE57077.1|	hypothetical protein HMPREF8579_1037 [Streptococcus oralis ATCC 35037]	Streptococcus oralis	1	2	1	1	0	1	Overlap between two biofilms
gi|387133383|ref|YP_006299355.1|	carboxyl transferase domain protein [Prevotella intermedia 17]	Prevotella intermedia	5	5	7	0	1	2	Overlap between two biofilms
gi|237864129|gb|EEP65419.1|	ABC transporter, substrate-binding protein, family 3 [Veillonella dispar ATCC 17748]	Veillonella dispar	6	5	8	8	7	6	Overlap between two biofilms
gi|291316586|gb|EFE57022.1|	MIP family channel protein [Streptococcus oralis ATCC 35037]	Streptococcus oralis	3	4	4	5	5	5	Overlap between two biofilms
gi|387133340|ref|YP_006299312.1|	TPP-dependent acetoin dehydrogenase complex, E3 component, dihydrolipoyl dehydrogenase family protein [Prevotella intermedia 17]	Prevotella intermedia	2	1	2	0	1	3	Overlap between two biofilms
gi|492593675|ref|WP_005898194.1|	membrane protein [Fusobacterium nucleatum]	Fusobacterium nucleatum	0	0	0	0	0	0	Overlap between two biofilms
gi|19703392|ref|NP_602954.1|	asparaginyl-tRNA synthetase [Fusobacterium nucleatum subsp. nucleatum ATCC 25586]	Fusobacterium nucleatum	12	10	6	12	16	13	Overlap between two biofilms
gi|19703547|ref|NP_603109.1|	glutaconate CoA-transferase subunit A [Fusobacterium nucleatum subsp. nucleatum ATCC 25586]	Fusobacterium nucleatum	21	20	21	20	20	23	Overlap between two biofilms
gi|237864263|gb|EEP65553.1|	UTP--glucose-1-phosphate uridylyltransferase [Veillonella dispar ATCC 17748]	Veillonella dispar	7	9	9	5	7	10	Overlap between two biofilms
gi|237864865|gb|EEP66155.1|	cadmium-exporting ATPase [Veillonella dispar ATCC 17748]	Veillonella dispar	17	12	16	15	11	13	Overlap between two biofilms
gi|237864545|gb|EEP65835.1|	TrkA N-terminal domain protein [Veillonella dispar ATCC 17748]	Veillonella dispar	2	0	1	0	0	0	11-species biofilm only
gi|19703702|ref|NP_603264.1|	ATP synthase F0F1 subunit alpha [Fusobacterium nucleatum subsp. nucleatum ATCC 25586]	Fusobacterium nucleatum	8	6	7	10	7	9	Overlap between two biofilms
gi|19704167|ref|NP_603729.1|	hypothetical protein FN0832 [Fusobacterium nucleatum subsp. nucleatum ATCC 25586]	Fusobacterium nucleatum	4	2	4	5	7	5	Overlap between two biofilms
sp|P01008|ANT3_HUMAN	Antithrombin-III OS=Homo sapiens GN=SERPINC1 PE=1 SV=1	Homo sapiens	11	9	9	6	9	9	Overlap between two biofilms
gi|19703581|ref|NP_603143.1|	ABC transporter substrate-binding protein [Fusobacterium nucleatum subsp. nucleatum ATCC 25586]	Fusobacterium nucleatum	12	12	12	10	10	13	Overlap between two biofilms
gi|237865013|gb|EEP66303.1|	ABC transporter, substrate-binding protein, family 5 [Veillonella dispar ATCC 17748]	Veillonella dispar	24	24	24	19	19	27	Overlap between two biofilms
gi|387132414|ref|YP_006298386.1|	ribosome-binding factor A [Prevotella intermedia 17]	Prevotella intermedia	0	2	1	0	0	0	11-species biofilm only
sp|P10909-2|CLUS_HUMAN	Isoform 2 of Clusterin OS=Homo sapiens GN=CLU	Homo sapiens	9	6	5	6	6	8	Overlap between two biofilms
gi|19703894|ref|NP_603456.1|	phosphoglucomutase [Fusobacterium nucleatum subsp. nucleatum ATCC 25586]	Fusobacterium nucleatum	14	13	11	15	17	18	Overlap between two biofilms
gi|19703509|ref|NP_603071.1|	anhydro-N-acetylmuramyl-tripeptide amidase [Fusobacterium nucleatum subsp. nucleatum ATCC 25586]	Fusobacterium nucleatum	7	6	8	7	8	8	Overlap between two biofilms
gi|237863524|gb|EEP64814.1|	CsbD-like protein [Veillonella dispar ATCC 17748]	Veillonella dispar	6	6	7	5	4	7	Overlap between two biofilms
gi|237865109|gb|EEP66399.1|	ribosomal protein L6 [Veillonella dispar ATCC 17748]	Veillonella dispar	9	9	9	6	7	7	Overlap between two biofilms
gi|315314229|gb|EFU62274.1|	putative endoribonuclease L-PSP [Streptococcus oralis ATCC 49296]	Streptococcus oralis	3	4	4	3	4	7	Overlap between two biofilms
gi|256719178|gb|EEU32733.1|	hypothetical protein HMPREF0946_00806 [Fusobacterium nucleatum subsp. vincentii 3_1_36A2]	Fusobacterium nucleatum	1	2	2	0	1	1	Overlap between two biofilms
gi|237863457|gb|EEP64747.1|	formate C-acetyltransferase [Veillonella dispar ATCC 17748]	Veillonella dispar	48	48	45	41	45	52	Overlap between two biofilms
gi|237864987|gb|EEP66277.1|	arginine--tRNA ligase [Veillonella dispar ATCC 17748]	Veillonella dispar	6	4	5	2	3	6	Overlap between two biofilms
gi|237865030|gb|EEP66320.1|	rhodanese-like protein [Veillonella dispar ATCC 17748]	Veillonella dispar	2	2	2	0	0	2	Overlap between two biofilms
gi|315314982|gb|EFU63023.1|	glycine--tRNA ligase, beta subunit [Streptococcus oralis ATCC 49296]	Streptococcus oralis	2	2	1	3	2	5	Overlap between two biofilms
gi|19704608|ref|NP_604170.1|	outer membrane protein TolC [Fusobacterium nucleatum subsp. nucleatum ATCC 25586]	Fusobacterium nucleatum	3	3	2	4	2	4	Overlap between two biofilms
gi|19704292|ref|NP_603854.1|	precorrin-4 C11-methyltransferase [Fusobacterium nucleatum subsp. nucleatum ATCC 25586]	Fusobacterium nucleatum	2	1	1	0	0	1	Overlap between two biofilms
gi|387132703|ref|YP_006298675.1|	phosphate acetyltransferase [Prevotella intermedia 17]	Prevotella intermedia	3	6	3	0	0	0	11-species biofilm only
gi|222879664|gb|EEF14754.1|	ribosomal protein L13 [Campylobacter rectus RM3267]	Campylobacter rectus	3	4	3	7	6	8	Overlap between two biofilms
gi|222880365|gb|EEF15452.1|	DNA gyrase, B subunit [Campylobacter rectus RM3267]	Campylobacter rectus	0	1	0	3	3	2	Overlap between two biofilms
gi|19703700|ref|NP_603262.1|	ATP synthase F0F1 subunit beta [Fusobacterium nucleatum subsp. nucleatum ATCC 25586]	Fusobacterium nucleatum	13	12	11	11	15	14	Overlap between two biofilms
gi|325475667|gb|EGC78843.1|	cell division protein FtsH [Treponema denticola F0402]	Treponema denticola	0	0	1	2	0	0	Overlap between two biofilms
gi|237864569|gb|EEP65859.1|	ornithine carbamoyltransferase [Veillonella dispar ATCC 17748]	Veillonella dispar	6	5	6	13	14	9	Overlap between two biofilms
gi|237865090|gb|EEP66380.1|	ribosomal protein S7 [Veillonella dispar ATCC 17748]	Veillonella dispar	13	13	14	10	11	15	Overlap between two biofilms
gi|315316009|gb|EFU64042.1|	type VII secretion protein EssB [Streptococcus oralis ATCC 49296]	Streptococcus oralis	2	1	0	0	1	2	Overlap between two biofilms
gi|237864058|gb|EEP65348.1|	proline--tRNA ligase [Veillonella dispar ATCC 17748]	Veillonella dispar	8	3	9	2	2	6	Overlap between two biofilms
gi|319810757|gb|EFW07084.1|	30S ribosomal protein S5 [Streptococcus anginosus 1_2_62CV]	Streptococcus anginosus	10	10	10	12	12	12	Overlap between two biofilms
sp|P01024|CO3_HUMAN	Complement C3 OS=Homo sapiens GN=C3 PE=1 SV=2	Homo sapiens	67	68	56	72	69	74	Overlap between two biofilms
gi|19703667|ref|NP_603229.1|	fructose-1,6-bisphosphate aldolase [Fusobacterium nucleatum subsp. nucleatum ATCC 25586]	Fusobacterium nucleatum	23	19	24	19	23	21	Overlap between two biofilms
gi|19703701|ref|NP_603263.1|	ATP synthase subunit gamma [Fusobacterium nucleatum subsp. nucleatum ATCC 25586]	Fusobacterium nucleatum	1	2	2	2	2	3	Overlap between two biofilms
gi|237864981|gb|EEP66271.1|	3-dehydroquinate synthase [Veillonella dispar ATCC 17748]	Veillonella dispar	7	6	5	1	3	5	Overlap between two biofilms
gi|19703442|ref|NP_603004.1|	ethanolamine utilization protein EutQ [Fusobacterium nucleatum subsp. nucleatum ATCC 25586]	Fusobacterium nucleatum	5	4	2	3	5	6	Overlap between two biofilms
gi|387132774|ref|YP_006298746.1|	metallo-beta-lactamase domain-containing protein [Prevotella intermedia 17]	Prevotella intermedia	1	0	2	0	0	0	11-species biofilm only
gi|42525921|ref|NP_971019.1|	major outer sheath protein [Treponema denticola ATCC 35405]	Treponema denticola	3	7	6	4	7	1	Overlap between two biofilms
gi|34541379|ref|NP_905858.1|	fructose-1,6-bisphosphate aldolase [Porphyromonas gingivalis W83]	Porphyromonas gingivalis	0	0	0	0	8	3	10-species biofilm only
sp|P07205|PGK2_HUMAN	Phosphoglycerate kinase 2 OS=Homo sapiens GN=PGK2 PE=1 SV=3	Homo sapiens	0	0	0	0	0	0	Overlap between two biofilms
gi|315315241|gb|EFU63281.1|	protein phosphatase 2C [Streptococcus oralis ATCC 49296]	Streptococcus oralis	3	4	3	3	3	2	Overlap between two biofilms
gi|315187611|gb|EFU21365.1|	phosphoenolpyruvate-protein phosphotransferase [Streptococcus anginosus F0211]	Streptococcus anginosus	9	8	11	16	15	12	Overlap between two biofilms
gi|237864954|gb|EEP66244.1|	dehydratase small subunit [Veillonella dispar ATCC 17748]	Veillonella dispar	9	8	9	6	7	9	Overlap between two biofilms
gi|291316718|gb|EFE57154.1|	UDP-N-acetylglucosamine 1-carboxyvinyltransferase [Streptococcus oralis ATCC 35037]	Streptococcus oralis	2	1	1	1	1	3	Overlap between two biofilms
gi|387133434|ref|YP_006299406.1|	AsnC family transcriptional regulator [Prevotella intermedia 17]	Prevotella intermedia	7	5	7	1	3	5	Overlap between two biofilms
gi|315315799|gb|EFU63835.1|	CoA binding domain protein [Streptococcus oralis ATCC 49296]	Streptococcus oralis	2	3	3	2	3	4	Overlap between two biofilms
gi|387133175|ref|YP_006299147.1|	hypothetical protein PIN17_A1256 [Prevotella intermedia 17]	Prevotella intermedia	12	12	13	4	11	8	Overlap between two biofilms
gi|222878144|gb|EEF13254.1|	type I secretion system ATPase [Campylobacter rectus RM3267]	Campylobacter rectus	4	3	4	8	6	7	Overlap between two biofilms
gi|492588266|ref|WP_005896414.1|	CRISPR-associated protein Csx8 [Fusobacterium nucleatum]	Fusobacterium nucleatum	0	3	0	0	0	0	11-species biofilm only
gi|237865071|gb|EEP66361.1|	hypothetical protein VEIDISOL_00430 [Veillonella dispar ATCC 17748]	Veillonella dispar	5	7	8	6	7	6	Overlap between two biofilms
gi|387132893|ref|YP_006298865.1|	translation elongation factor Tu [Prevotella intermedia 17]	Prevotella intermedia	31	30	31	17	24	28	Overlap between two biofilms
gi|291316800|gb|EFE57236.1|	4-oxalocrotonate tautomerase family enzyme [Streptococcus oralis ATCC 35037]	Streptococcus oralis	1	2	1	2	2	2	Overlap between two biofilms
gi|19704633|ref|NP_604195.1|	adenylate kinase [Fusobacterium nucleatum subsp. nucleatum ATCC 25586]	Fusobacterium nucleatum	5	7	6	6	7	6	Overlap between two biofilms
gi|237863394|gb|EEP64684.1|	GMP synthase (glutamine-hydrolyzing) domain protein [Veillonella dispar ATCC 17748]	Veillonella dispar	26	26	24	15	16	23	Overlap between two biofilms
gi|237864392|gb|EEP65682.1|	ATP-dependent Clp protease, ATP-binding subunit ClpX [Veillonella dispar ATCC 17748]	Veillonella dispar	9	10	7	6	6	7	Overlap between two biofilms
gi|237864978|gb|EEP66268.1|	malate/L-lactate dehydrogenase [Veillonella dispar ATCC 17748]	Veillonella dispar	25	28	26	24	25	29	Overlap between two biofilms
gi|387133221|ref|YP_006299193.1|	preprotein translocase subunit SecG [Prevotella intermedia 17]	Prevotella intermedia	2	1	1	1	0	0	Overlap between two biofilms
gi|19704711|ref|NP_604273.1|	oxaloacetate decarboxylase [Fusobacterium nucleatum subsp. nucleatum ATCC 25586]	Fusobacterium nucleatum	15	13	16	17	18	12	Overlap between two biofilms
gi|222879761|gb|EEF14850.1|	arginine--tRNA ligase [Campylobacter rectus RM3267]	Campylobacter rectus	0	0	0	2	0	0	10-species biofilm only
gi|222879846|gb|EEF14935.1|	hypothetical protein CAMRE0001_1525 [Campylobacter rectus RM3267]	Campylobacter rectus	0	0	0	2	1	2	10-species biofilm only
gi|296155341|gb|EFG96112.1|	threonine--tRNA ligase [Fusobacterium nucleatum subsp. nucleatum ATCC 23726]	Fusobacterium nucleatum	10	11	10	12	17	12	Overlap between two biofilms
gi|237864442|gb|EEP65732.1|	histidine--tRNA ligase [Veillonella dispar ATCC 17748]	Veillonella dispar	10	11	8	5	10	11	Overlap between two biofilms
gi|237864802|gb|EEP66092.1|	transcriptional regulator, ArsR family [Veillonella dispar ATCC 17748]	Veillonella dispar	2	2	3	4	3	3	Overlap between two biofilms
gi|315314844|gb|EFU62885.1|	nitroreductase family protein [Streptococcus oralis ATCC 49296]	Streptococcus oralis	4	5	3	5	3	5	Overlap between two biofilms
gi|387132792|ref|YP_006298764.1|	formylglycine-generating sulfatase enzyme [Prevotella intermedia 17]	Prevotella intermedia	4	5	5	0	1	1	Overlap between two biofilms
gi|387133206|ref|YP_006299178.1|	glycosyltransferase, group 1 family protein [Prevotella intermedia 17]	Prevotella intermedia	1	2	3	0	0	0	11-species biofilm only
gi|237863349|gb|EEP64639.1|	preQ(1) synthase [Veillonella dispar ATCC 17748]	Veillonella dispar	2	0	1	0	0	0	11-species biofilm only
gi|291317180|gb|EFE57607.1|	ribosomal protein S14p/S29e [Streptococcus oralis ATCC 35037]	Streptococcus oralis	3	3	3	3	2	4	Overlap between two biofilms
gi|387132700|ref|YP_006298672.1|	NADH(P)-binding protein, PF13460 family [Prevotella intermedia 17]	Prevotella intermedia	13	15	17	2	7	5	Overlap between two biofilms
gi|222877890|gb|EEF13006.1|	bacterial flagellin domain protein [Campylobacter rectus RM3267]	Campylobacter rectus	7	6	3	15	11	9	Overlap between two biofilms
gi|576334635|gb|ETZ29252.1|	threonyl-tRNA synthetase [Fusobacterium nucleatum 13_3C]	Fusobacterium nucleatum	7	9	7	9	15	10	Overlap between two biofilms
gi|296154682|gb|EFG95468.1|	pyridoxamine 5'-phosphate oxidase family protein [Fusobacterium nucleatum subsp. nucleatum ATCC 23726]	Fusobacterium nucleatum	12	13	14	12	14	11	Overlap between two biofilms
gi|237864151|gb|EEP65441.1|	dUTP diphosphatase [Veillonella dispar ATCC 17748]	Veillonella dispar	2	2	3	0	2	3	Overlap between two biofilms
gi|315314629|gb|EFU62672.1|	LICD family protein [Streptococcus oralis ATCC 49296]	Streptococcus oralis	0	2	2	0	0	1	Overlap between two biofilms
gi|387133042|ref|YP_006299014.1|	putative electron transfer flavoprotein subunit beta [Prevotella intermedia 17]	Prevotella intermedia	5	5	6	0	1	1	Overlap between two biofilms
gi|347992947|gb|EGY34324.1|	translation initiation factor IF-2 [Aggregatibacter actinomycetemcomitans serotype e str. SC1083]	Aggregatibacter actinomycetemcomitans	0	0	0	2	0	0	10-species biofilm only
sp|P04196|HRG_HUMAN	Histidine-rich glycoprotein OS=Homo sapiens GN=HRG PE=1 SV=1	Homo sapiens	7	8	6	7	7	9	Overlap between two biofilms
gi|339891831|gb|EGQ80760.1|	hypothetical protein HMPREF9094_0211 [Fusobacterium nucleatum subsp. animalis ATCC 51191]	Fusobacterium nucleatum	0	0	0	0	0	0	Overlap between two biofilms
gi|19703435|ref|NP_602997.1|	ethanolamine utilization protein EutM [Fusobacterium nucleatum subsp. nucleatum ATCC 25586]	Fusobacterium nucleatum	6	6	6	5	6	6	Overlap between two biofilms
sp|Q01469|FABP5_HUMAN	Fatty acid-binding protein, epidermal OS=Homo sapiens GN=FABP5 PE=1 SV=3	Homo sapiens	0	0	0	7	0	0	10-species biofilm only
gi|237863637|gb|EEP64927.1|	ATPase family associated with various cellular activities (AAA) [Veillonella dispar ATCC 17748]	Veillonella dispar	3	0	2	5	4	6	Overlap between two biofilms
gi|387132435|ref|YP_006298407.1|	PF14060 domain protein [Prevotella intermedia 17]	Prevotella intermedia	5	6	5	0	0	0	11-species biofilm only
gi|387133750|ref|YP_006299722.1|	peptidase M16 inactive domain protein [Prevotella intermedia 17]	Prevotella intermedia	1	1	3	0	1	0	Overlap between two biofilms
gi|291316303|gb|EFE56739.1|	translation elongation factor P [Streptococcus oralis ATCC 35037]	Streptococcus oralis	5	5	5	6	7	5	Overlap between two biofilms
gi|222880097|gb|EEF15185.1|	antioxidant, AhpC/TSA family [Campylobacter rectus RM3267]	Campylobacter rectus	2	5	5	9	6	8	Overlap between two biofilms
gi|296154832|gb|EFG95615.1|	ankyrin repeat protein [Fusobacterium nucleatum subsp. nucleatum ATCC 23726]	Fusobacterium nucleatum	7	7	5	6	5	6	Overlap between two biofilms
gi|19704126|ref|NP_603688.1|	histidine ammonia-lyase [Fusobacterium nucleatum subsp. nucleatum ATCC 25586]	Fusobacterium nucleatum	24	25	24	21	27	27	Overlap between two biofilms
gi|19703546|ref|NP_603108.1|	glutaconyl-COA decarboxylase subunit beta [Fusobacterium nucleatum subsp. nucleatum ATCC 25586]	Fusobacterium nucleatum	1	0	0	0	2	1	Overlap between two biofilms
gi|387131764|ref|YP_006297737.1|	hypothetical protein PIN17_0155 [Prevotella intermedia 17]	Prevotella intermedia	2	0	0	0	0	0	11-species biofilm only
gi|387131704|ref|YP_006297677.1|	starch synthase catalytic domain protein [Prevotella intermedia 17]	Prevotella intermedia	0	3	2	0	0	0	11-species biofilm only
gi|237864340|gb|EEP65630.1|	glycine hydroxymethyltransferase [Veillonella dispar ATCC 17748]	Veillonella dispar	12	11	14	7	11	13	Overlap between two biofilms
gi|291317188|gb|EFE57615.1|	ribosomal protein L22 [Streptococcus oralis ATCC 35037]	Streptococcus oralis	10	8	9	10	9	10	Overlap between two biofilms
gi|387133214|ref|YP_006299186.1|	GMP synthase [Prevotella intermedia 17]	Prevotella intermedia	1	0	3	0	0	0	11-species biofilm only
gi|19703848|ref|NP_603410.1|	flavodoxin [Fusobacterium nucleatum subsp. nucleatum ATCC 25586]	Fusobacterium nucleatum	4	4	4	4	4	3	Overlap between two biofilms
gi|237864401|gb|EEP65691.1|	methylmalonyl-CoA mutase domain protein [Veillonella dispar ATCC 17748]	Veillonella dispar	28	28	27	21	20	30	Overlap between two biofilms
gi|566235084|gb|ETI97037.1|	Sirohydrochlorin cobaltochelatase [Veillonella dispar DORA_11]	Veillonella dispar	10	13	12	12	14	15	Overlap between two biofilms
gi|315189374|gb|EFU23069.1|	ABC transporter, solute-binding protein [Streptococcus anginosus F0211]	Streptococcus anginosus	7	5	5	13	10	6	Overlap between two biofilms
gi|291316554|gb|EFE56990.1|	putative phage head-tail adaptor [Streptococcus oralis ATCC 35037]	Streptococcus oralis	11	9	9	12	10	11	Overlap between two biofilms
gi|222877506|gb|EEF12637.1|	hypothetical protein CAMRE0001_2978 [Campylobacter rectus RM3267]	Campylobacter rectus	0	4	1	1	2	0	Overlap between two biofilms
gi|222878951|gb|EEF14047.1|	DNA-binding protein HU [Campylobacter rectus RM3267]	Campylobacter rectus	7	7	6	8	8	7	Overlap between two biofilms
gi|188994984|ref|YP_001929236.1|	NADPH-NAD transhydrogenase [Porphyromonas gingivalis ATCC 33277]	Porphyromonas gingivalis	0	2	0	10	14	10	Overlap between two biofilms
gi|19703448|ref|NP_603010.1|	flavodoxin/hemoprotein [Fusobacterium nucleatum subsp. nucleatum ATCC 25586]	Fusobacterium nucleatum	1	0	0	1	3	2	Overlap between two biofilms
gi|237864110|gb|EEP65400.1|	glutamate-5-semialdehyde dehydrogenase [Veillonella dispar ATCC 17748]	Veillonella dispar	1	3	1	1	0	0	Overlap between two biofilms
gi|237865082|gb|EEP66372.1|	ribosomal protein L7/L12 [Veillonella dispar ATCC 17748]	Veillonella dispar	11	11	10	9	11	10	Overlap between two biofilms
gi|291316726|gb|EFE57162.1|	translation elongation factor Tu [Streptococcus oralis ATCC 35037]	Streptococcus oralis	20	20	20	22	18	23	Overlap between two biofilms
gi|387132895|ref|YP_006298867.1|	transcription termination/antitermination factor NusG [Prevotella intermedia 17]	Prevotella intermedia	2	3	4	0	1	2	Overlap between two biofilms
gi|540777107|dbj|GAD43258.1|	predicted kinase [Streptococcus anginosus 1505]	Streptococcus anginosus	9	0	7	14	13	11	Overlap between two biofilms
gi|291315978|gb|EFE56422.1|	putative ribosomal protein S1 [Streptococcus oralis ATCC 35037]	Streptococcus oralis	15	13	13	12	15	20	Overlap between two biofilms
gi|315188799|gb|EFU22505.1|	transcriptional regulator, MarR family [Streptococcus anginosus F0211]	Streptococcus anginosus	0	0	0	3	0	0	10-species biofilm only
gi|331266324|ref|YP_004325954.1|	hypothetical protein SOR_0954 [Streptococcus oralis Uo5]	Streptococcus oralis	21	18	17	18	18	23	Overlap between two biofilms
gi|237865014|gb|EEP66304.1|	ABC transporter, ATP-binding protein [Veillonella dispar ATCC 17748]	Veillonella dispar	4	3	3	3	4	5	Overlap between two biofilms
gi|315314575|gb|EFU62618.1|	deoxyribose-phosphate aldolase [Streptococcus oralis ATCC 49296]	Streptococcus oralis	2	2	3	6	2	4	Overlap between two biofilms
gi|387133594|ref|YP_006299566.1|	ATP synthase F0 subunit C [Prevotella intermedia 17]	Prevotella intermedia	1	2	2	1	1	1	Overlap between two biofilms
gi|222880047|gb|EEF15135.1|	hypothetical protein CAMRE0001_1751 [Campylobacter rectus RM3267]	Campylobacter rectus	0	0	0	2	0	0	10-species biofilm only
gi|19704617|ref|NP_604179.1|	50S ribosomal protein L17 [Fusobacterium nucleatum subsp. nucleatum ATCC 25586]	Fusobacterium nucleatum	4	3	3	7	6	5	Overlap between two biofilms
gi|19704815|ref|NP_604377.1|	adenine phosphoribosyltransferase [Fusobacterium nucleatum subsp. nucleatum ATCC 25586]	Fusobacterium nucleatum	3	3	4	2	4	4	Overlap between two biofilms
gi|19704670|ref|NP_604232.1|	protein translocase subunit YajC [Fusobacterium nucleatum subsp. nucleatum ATCC 25586]	Fusobacterium nucleatum	3	2	3	3	3	3	Overlap between two biofilms
gi|19704457|ref|NP_604019.1|	long-chain-fatty-acid--CoA ligase [Fusobacterium nucleatum subsp. nucleatum ATCC 25586]	Fusobacterium nucleatum	1	0	0	4	4	1	Overlap between two biofilms
gi|19704819|ref|NP_604381.1|	hypothetical protein FN1487 [Fusobacterium nucleatum subsp. nucleatum ATCC 25586]	Fusobacterium nucleatum	1	1	1	4	4	2	Overlap between two biofilms
gi|19704723|ref|NP_604285.1|	acetyltransferase [Fusobacterium nucleatum subsp. nucleatum ATCC 25586]	Fusobacterium nucleatum	1	0	1	1	2	1	Overlap between two biofilms
gi|296154460|gb|EFG95252.1|	phosphate acetyltransferase [Fusobacterium nucleatum subsp. nucleatum ATCC 23726]	Fusobacterium nucleatum	20	18	17	18	18	19	Overlap between two biofilms
gi|19703461|ref|NP_603023.1|	heat-inducible transcription repressor HrcA [Fusobacterium nucleatum subsp. nucleatum ATCC 25586]	Fusobacterium nucleatum	1	1	1	4	3	1	Overlap between two biofilms
gi|19703817|ref|NP_603379.1|	50S ribosomal protein L31 [Fusobacterium nucleatum subsp. nucleatum ATCC 25586]	Fusobacterium nucleatum	3	3	4	1	4	2	Overlap between two biofilms
gi|237863972|gb|EEP65262.1|	thiamine pyrophosphate enzyme, N-terminal TPP binding domain protein [Veillonella dispar ATCC 17748]	Veillonella dispar	30	26	31	20	25	30	Overlap between two biofilms
gi|34541211|ref|NP_905690.1|	CobN/magnesium chelatase [Porphyromonas gingivalis W83]	Porphyromonas gingivalis	1	1	1	2	15	7	Overlap between two biofilms
gi|161485659|ref|NP_603581.2|	hydroxylamine reductase [Fusobacterium nucleatum subsp. nucleatum ATCC 25586]	Fusobacterium nucleatum	19	16	16	20	19	16	Overlap between two biofilms
gi|19705290|ref|NP_602785.1|	hypothetical protein FN1994 [Fusobacterium nucleatum subsp. nucleatum ATCC 25586]	Fusobacterium nucleatum	2	2	4	3	5	2	Overlap between two biofilms
gi|188994680|ref|YP_001928932.1|	fructose-1,6-bisphosphatase [Porphyromonas gingivalis ATCC 33277]	Porphyromonas gingivalis	0	0	2	0	1	1	Overlap between two biofilms
gi|188995036|ref|YP_001929288.1|	acyl-CoA dehydrogenase [Porphyromonas gingivalis ATCC 33277]	Porphyromonas gingivalis	0	0	0	5	9	5	10-species biofilm only
gi|291317191|gb|EFE57618.1|	ribosomal protein L23 [Streptococcus oralis ATCC 35037]	Streptococcus oralis	8	8	8	7	8	8	Overlap between two biofilms
gi|237863647|gb|EEP64937.1|	OmpA family protein [Veillonella dispar ATCC 17748]	Veillonella dispar	13	9	13	9	8	11	Overlap between two biofilms
gi|237863803|gb|EEP65093.1|	UDP-N-acetylglucosamine diphosphorylase/glucosamine-1-phosphate N-acetyltransferase [Veillonella dispar ATCC 17748]	Veillonella dispar	7	6	8	4	5	8	Overlap between two biofilms
gi|256719103|gb|EEU32658.1|	aminoacyl-histidine dipeptidase [Fusobacterium nucleatum subsp. vincentii 3_1_36A2]	Fusobacterium nucleatum	0	0	0	0	0	0	Overlap between two biofilms
gi|387133085|ref|YP_006299057.1|	peptidyl-prolyl cis-trans isomerase SlyD, FKBP-type family protein [Prevotella intermedia 17]	Prevotella intermedia	2	1	0	0	0	0	11-species biofilm only
gi|188994364|ref|YP_001928616.1|	methylmalonyl-CoA decarboxylase alpha subunit [Porphyromonas gingivalis ATCC 33277]	Porphyromonas gingivalis	0	0	0	1	4	1	10-species biofilm only
gi|237863434|gb|EEP64724.1|	carbonate dehydratase [Veillonella dispar ATCC 17748]	Veillonella dispar	3	3	2	0	4	5	Overlap between two biofilms
gi|261866789|ref|YP_003254711.1|	30S ribosomal protein S3 [Aggregatibacter actinomycetemcomitans D11S-1]	Aggregatibacter actinomycetemcomitans	3	2	4	0	0	0	11-species biofilm only
gi|291316686|gb|EFE57122.1|	ribosome biogenesis GTPase Era [Streptococcus oralis ATCC 35037]	Streptococcus oralis	1	0	1	2	1	0	Overlap between two biofilms
gi|387133419|ref|YP_006299391.1|	pyruvate, phosphate dikinase [Prevotella intermedia 17]	Prevotella intermedia	8	9	15	1	5	7	Overlap between two biofilms
gi|315314985|gb|EFU63026.1|	flavin reductase [Streptococcus oralis ATCC 49296]	Streptococcus oralis	10	10	7	10	10	13	Overlap between two biofilms
gi|387132910|ref|YP_006298882.1|	30S ribosomal protein S7 [Prevotella intermedia 17]	Prevotella intermedia	5	4	6	2	5	5	Overlap between two biofilms
gi|256719581|gb|EEU33136.1|	hypothetical protein HMPREF0946_01209 [Fusobacterium nucleatum subsp. vincentii 3_1_36A2]	Fusobacterium nucleatum	68	67	64	63	69	70	Overlap between two biofilms
gi|188995438|ref|YP_001929690.1|	50S ribosomal protein L1 [Porphyromonas gingivalis ATCC 33277]	Porphyromonas gingivalis	0	4	0	3	4	3	Overlap between two biofilms
gi|19703811|ref|NP_603373.1|	transcription termination factor Rho [Fusobacterium nucleatum subsp. nucleatum ATCC 25586]	Fusobacterium nucleatum	2	1	1	3	2	0	Overlap between two biofilms
gi|387133432|ref|YP_006299404.1|	phosphate-selective porin O and P [Prevotella intermedia 17]	Prevotella intermedia	1	3	5	0	1	0	Overlap between two biofilms
gi|291316713|gb|EFE57149.1|	arginine repressor, C-terminal domain protein [Streptococcus oralis ATCC 35037]	Streptococcus oralis	4	3	3	3	4	3	Overlap between two biofilms
sp|P68032|ACTC_HUMAN	Actin, alpha cardiac muscle 1 OS=Homo sapiens GN=ACTC1 PE=1 SV=1	Homo sapiens	4	0	0	6	0	0	Overlap between two biofilms
gi|19703893|ref|NP_603455.1|	TraT complement resistance protein [Fusobacterium nucleatum subsp. nucleatum ATCC 25586]	Fusobacterium nucleatum	5	6	6	7	6	6	Overlap between two biofilms
gi|19705388|ref|NP_602883.1|	MRP family nucleotide-binding protein [Fusobacterium nucleatum subsp. nucleatum ATCC 25586]	Fusobacterium nucleatum	2	1	0	0	1	1	Overlap between two biofilms
gi|315316050|gb|EFU64083.1|	pyruvate formate-lyase 1-activating enzyme [Streptococcus oralis ATCC 49296]	Streptococcus oralis	0	2	1	0	1	0	Overlap between two biofilms
sp|P35908|K22E_HUMAN	Keratin, type II cytoskeletal 2 epidermal OS=Homo sapiens GN=KRT2 PE=1 SV=2	Homo sapiens	32	36	16	48	40	32	Overlap between two biofilms
gi|237863834|gb|EEP65124.1|	YjeF domain protein [Veillonella dispar ATCC 17748]	Veillonella dispar	2	0	0	0	0	0	11-species biofilm only
gi|339890734|gb|EGQ79818.1|	glyceraldehyde-3-phosphate dehydrogenase [Fusobacterium nucleatum subsp. animalis ATCC 51191]	Fusobacterium nucleatum	14	14	13	13	15	17	Overlap between two biofilms
gi|261868748|ref|YP_003256670.1|	triosephosphate isomerase [Aggregatibacter actinomycetemcomitans D11S-1]	Aggregatibacter actinomycetemcomitans	2	5	4	0	0	0	11-species biofilm only
gi|19704074|ref|NP_603636.1|	formiminotetrahydrofolate cyclodeaminase [Fusobacterium nucleatum subsp. nucleatum ATCC 25586]	Fusobacterium nucleatum	5	6	5	8	7	5	Overlap between two biofilms
gi|19704238|ref|NP_603800.1|	polysialic acid capsule expression protein KpsF [Fusobacterium nucleatum subsp. nucleatum ATCC 25586]	Fusobacterium nucleatum	2	3	1	2	3	2	Overlap between two biofilms
gi|237864326|gb|EEP65616.1|	cell division protein FtsZ [Veillonella dispar ATCC 17748]	Veillonella dispar	17	17	17	14	14	18	Overlap between two biofilms
gi|188995708|ref|YP_001929960.1|	30S ribosomal protein S13 [Porphyromonas gingivalis ATCC 33277]	Porphyromonas gingivalis	2	0	0	0	3	2	Overlap between two biofilms
gi|222877819|gb|EEF12937.1|	TRAP transporter solute receptor, TAXI family [Campylobacter rectus RM3267]	Campylobacter rectus	0	0	1	7	4	5	Overlap between two biofilms
gi|387131727|ref|YP_006297700.1|	ferritin-like protein [Prevotella intermedia 17]	Prevotella intermedia	0	2	0	0	0	0	11-species biofilm only
gi|19703496|ref|NP_603058.1|	3-oxoacyl-ACP synthase [Fusobacterium nucleatum subsp. nucleatum ATCC 25586]	Fusobacterium nucleatum	9	11	9	12	10	13	Overlap between two biofilms
gi|237863306|gb|EEP64596.1|	acetyltransferase, GNAT family [Veillonella dispar ATCC 17748]	Veillonella dispar	1	0	0	5	2	2	Overlap between two biofilms
gi|237863475|gb|EEP64765.1|	CobW/P47K family protein [Veillonella dispar ATCC 17748]	Veillonella dispar	4	3	4	0	2	3	Overlap between two biofilms
gi|566236168|gb|ETI97957.1|	Translation elongation factor G [Veillonella dispar DORA_11]	Veillonella dispar	5	5	3	6	7	9	Overlap between two biofilms
gi|237864264|gb|EEP65554.1|	OstA-like protein [Veillonella dispar ATCC 17748]	Veillonella dispar	8	10	6	3	4	6	Overlap between two biofilms
gi|237864322|gb|EEP65612.1|	D-ala D-ala ligase N-terminal domain protein [Veillonella dispar ATCC 17748]	Veillonella dispar	7	6	6	4	6	9	Overlap between two biofilms
gi|237865053|gb|EEP66343.1|	ATP synthase F1, beta subunit [Veillonella dispar ATCC 17748]	Veillonella dispar	21	23	20	16	17	20	Overlap between two biofilms
sp|P00748|FA12_HUMAN	Coagulation factor XII OS=Homo sapiens GN=F12 PE=1 SV=3	Homo sapiens	3	2	2	14	9	13	Overlap between two biofilms
gi|387133408|ref|YP_006299380.1|	RNA polymerase Rpb6 [Prevotella intermedia 17]	Prevotella intermedia	3	2	3	0	0	0	11-species biofilm only
gi|222877873|gb|EEF12989.1|	hypothetical protein CAMRE0001_2879 [Campylobacter rectus RM3267]	Campylobacter rectus	0	2	0	4	1	5	Overlap between two biofilms
gi|19703807|ref|NP_603369.1|	flavodoxin FldA [Fusobacterium nucleatum subsp. nucleatum ATCC 25586]	Fusobacterium nucleatum	5	7	6	6	6	6	Overlap between two biofilms
gi|319811901|gb|EFW08167.1|	purine nucleoside phosphorylase deoD-type [Streptococcus anginosus 1_2_62CV]	Streptococcus anginosus	0	0	0	2	2	3	10-species biofilm only
gi|237864672|gb|EEP65962.1|	UDP-galactopyranose mutase [Veillonella dispar ATCC 17748]	Veillonella dispar	6	7	5	0	4	7	Overlap between two biofilms
gi|237864713|gb|EEP66003.1|	putative cob(I)yrinic acid a,c-diamide adenosyltransferase [Veillonella dispar ATCC 17748]	Veillonella dispar	3	1	2	2	4	5	Overlap between two biofilms
gi|566237347|gb|ETI98949.1|	ParB-like protein partition protein [Veillonella dispar DORA_11]	Veillonella dispar	0	0	2	1	0	0	Overlap between two biofilms
gi|237865051|gb|EEP66341.1|	ATP synthase F1, alpha subunit [Veillonella dispar ATCC 17748]	Veillonella dispar	16	15	14	12	9	14	Overlap between two biofilms
gi|291315561|gb|EFE56011.1|	isoleucine--tRNA ligase [Streptococcus oralis ATCC 35037]	Streptococcus oralis	4	3	5	10	6	9	Overlap between two biofilms
gi|222877902|gb|EEF13017.1|	transcription termination factor NusA [Campylobacter rectus RM3267]	Campylobacter rectus	0	0	0	2	1	0	10-species biofilm only
sp|P22792|CPN2_HUMAN	Carboxypeptidase N subunit 2 OS=Homo sapiens GN=CPN2 PE=1 SV=3	Homo sapiens	0	2	1	1	2	1	Overlap between two biofilms
gi|222877828|gb|EEF12946.1|	Sel1 repeat protein [Campylobacter rectus RM3267]	Campylobacter rectus	0	0	0	2	0	0	10-species biofilm only
gi|387133538|ref|YP_006299510.1|	beta-hydroxyacyl-(acyl-carrier-protein) dehydratase FabZ [Prevotella intermedia 17]	Prevotella intermedia	2	2	2	0	0	0	11-species biofilm only
gi|448948733|gb|EMB29566.1|	hypothetical protein HMPREF9727_01357 [Treponema denticola MYR-T]	Treponema denticola	1	2	0	0	0	0	11-species biofilm only
gi|506958191|gb|AGM22559.1|	ribonucleoside-diphosphate reductase, alpha subunit [Fusobacterium nucleatum subsp. animalis 4_8]	Fusobacterium nucleatum	2	2	0	2	3	2	Overlap between two biofilms
gi|19704284|ref|NP_603846.1|	DNA helicase [Fusobacterium nucleatum subsp. nucleatum ATCC 25586]	Fusobacterium nucleatum	7	8	7	7	14	8	Overlap between two biofilms
gi|237863558|gb|EEP64848.1|	hypothetical protein VEIDISOL_01911 [Veillonella dispar ATCC 17748]	Veillonella dispar	1	1	0	2	1	3	Overlap between two biofilms
gi|237864571|gb|EEP65861.1|	acetylglutamate kinase [Veillonella dispar ATCC 17748]	Veillonella dispar	3	4	3	10	8	4	Overlap between two biofilms
gi|19704329|ref|NP_603891.1|	hypothetical protein FN0994 [Fusobacterium nucleatum subsp. nucleatum ATCC 25586]	Fusobacterium nucleatum	0	0	2	3	3	5	Overlap between two biofilms
gi|19705383|ref|NP_602878.1|	general secretion pathway protein G [Fusobacterium nucleatum subsp. nucleatum ATCC 25586]	Fusobacterium nucleatum	2	3	2	2	2	3	Overlap between two biofilms
gi|387133048|ref|YP_006299020.1|	putative lipoprotein [Prevotella intermedia 17]	Prevotella intermedia	1	2	1	0	0	0	11-species biofilm only
gi|237863467|gb|EEP64757.1|	Cys/Met metabolism PLP-dependent enzyme [Veillonella dispar ATCC 17748]	Veillonella dispar	3	2	2	0	0	0	11-species biofilm only
gi|222879377|gb|EEF14469.1|	hypothetical protein CAMRE0001_1185 [Campylobacter rectus RM3267]	Campylobacter rectus	27	28	26	30	28	29	Overlap between two biofilms
gi|237863591|gb|EEP64881.1|	response regulator receiver domain protein [Veillonella dispar ATCC 17748]	Veillonella dispar	7	7	6	3	4	7	Overlap between two biofilms
gi|291316287|gb|EFE56723.1|	enoyl-CoA hydratase/isomerase family protein [Streptococcus oralis ATCC 35037]	Streptococcus oralis	2	0	1	0	0	5	Overlap between two biofilms
gi|319811897|gb|EFW08163.1|	N-acetylmuramoyl-L-alanine amidase [Streptococcus anginosus 1_2_62CV]	Streptococcus anginosus	0	0	1	5	0	1	Overlap between two biofilms
gi|315315104|gb|EFU63145.1|	purine nucleoside phosphorylase [Streptococcus oralis ATCC 49296]	Streptococcus oralis	4	4	4	5	3	5	Overlap between two biofilms
gi|533216982|gb|EEU31525.2|	hypothetical protein HMPREF0946_01933 [Fusobacterium nucleatum subsp. vincentii 3_1_36A2]	Fusobacterium nucleatum	19	24	23	21	25	23	Overlap between two biofilms
gi|387133875|ref|YP_006299847.1|	PBP family protein [Prevotella intermedia 17]	Prevotella intermedia	1	0	2	0	0	0	11-species biofilm only
gi|371961993|gb|EHO79607.1|	GTP-binding protein HflX [Fusobacterium nucleatum subsp. animalis F0419]	Fusobacterium nucleatum	1	0	0	1	2	0	Overlap between two biofilms
gi|291316721|gb|EFE57157.1|	methionine aminopeptidase, type I [Streptococcus oralis ATCC 35037]	Streptococcus oralis	1	2	1	3	4	2	Overlap between two biofilms
gi|34540982|ref|NP_905461.1|	hypothetical protein PG1280 [Porphyromonas gingivalis W83]	Porphyromonas gingivalis	2	0	1	0	7	4	Overlap between two biofilms
gi|222878242|gb|EEF13350.1|	molybdopterin guanine dinucleotide-containing S/N-oxide reductase [Campylobacter rectus RM3267]	Campylobacter rectus	7	19	11	23	23	22	Overlap between two biofilms
gi|19704231|ref|NP_603793.1|	hypothetical protein FN0896 [Fusobacterium nucleatum subsp. nucleatum ATCC 25586]	Fusobacterium nucleatum	1	0	0	0	2	2	Overlap between two biofilms
gi|315189664|gb|EFU23356.1|	addiction module antitoxin, RelB/DinJ family [Streptococcus anginosus F0211]	Streptococcus anginosus	1	0	0	1	2	0	Overlap between two biofilms
gi|387132909|ref|YP_006298881.1|	30S ribosomal protein S12 [Prevotella intermedia 17]	Prevotella intermedia	4	7	7	5	5	7	Overlap between two biofilms
gi|19704424|ref|NP_603986.1|	hypothetical protein FN1089 [Fusobacterium nucleatum subsp. nucleatum ATCC 25586]	Fusobacterium nucleatum	0	0	2	3	3	0	Overlap between two biofilms
gi|19704523|ref|NP_604085.1|	hypothetical protein FN1188 [Fusobacterium nucleatum subsp. nucleatum ATCC 25586]	Fusobacterium nucleatum	3	1	2	5	7	5	Overlap between two biofilms
gi|237864890|gb|EEP66180.1|	hypothetical protein VEIDISOL_00245 [Veillonella dispar ATCC 17748]	Veillonella dispar	4	1	3	4	4	2	Overlap between two biofilms
gi|315188794|gb|EFU22500.1|	3-oxoacyl-[acyl-carrier-protein] reductase [Streptococcus anginosus F0211]	Streptococcus anginosus	0	0	2	5	7	6	Overlap between two biofilms
gi|291316765|gb|EFE57201.1|	LicC protein [Streptococcus oralis ATCC 35037]	Streptococcus oralis	1	4	1	2	1	4	Overlap between two biofilms
gi|19704593|ref|NP_604155.1|	C4-dicarboxylate-binding protein [Fusobacterium nucleatum subsp. nucleatum ATCC 25586]	Fusobacterium nucleatum	15	15	15	15	16	15	Overlap between two biofilms
gi|222877796|gb|EEF12915.1|	hypothetical protein CAMRE0001_2654, partial [Campylobacter rectus RM3267]	Campylobacter rectus	2	2	2	7	8	6	Overlap between two biofilms
gi|222878698|gb|EEF13797.1|	acetyltransferase, GNAT family [Campylobacter rectus RM3267]	Campylobacter rectus	0	0	1	6	2	3	Overlap between two biofilms
gi|237863977|gb|EEP65267.1|	chaperonin HslO [Veillonella dispar ATCC 17748]	Veillonella dispar	3	3	4	3	3	4	Overlap between two biofilms
gi|237864988|gb|EEP66278.1|	CTP synthase [Veillonella dispar ATCC 17748]	Veillonella dispar	14	17	13	7	12	14	Overlap between two biofilms
gi|19703694|ref|NP_603256.1|	hypothetical protein FN0351 [Fusobacterium nucleatum subsp. nucleatum ATCC 25586]	Fusobacterium nucleatum	10	8	10	9	9	9	Overlap between two biofilms
gi|19704282|ref|NP_603844.1|	hypothetical protein FN0947 [Fusobacterium nucleatum subsp. nucleatum ATCC 25586]	Fusobacterium nucleatum	13	13	14	12	13	11	Overlap between two biofilms
gi|222877736|gb|EEF12858.1|	type VI secretion protein, EvpB/VC_A0108 family [Campylobacter rectus RM3267]	Campylobacter rectus	5	7	3	12	11	13	Overlap between two biofilms
gi|161579530|ref|NP_905137.2|	hydroxylamine reductase [Porphyromonas gingivalis W83]	Porphyromonas gingivalis	0	0	0	0	9	4	10-species biofilm only
gi|545721695|ref|NP_603703.2|	SpoIID-like protein [Fusobacterium nucleatum subsp. nucleatum ATCC 25586]	Fusobacterium nucleatum	12	8	5	9	10	11	Overlap between two biofilms
gi|387133392|ref|YP_006299364.1|	hypothetical protein PIN17_A1485 [Prevotella intermedia 17]	Prevotella intermedia	0	2	1	0	0	0	11-species biofilm only
sp|P47929|LEG7_HUMAN	Galectin-7 OS=Homo sapiens GN=LGALS7 PE=1 SV=2	Homo sapiens	0	0	0	4	0	0	10-species biofilm only
gi|237863280|gb|EEP64570.1|	hypothetical protein VEIDISOL_01631 [Veillonella dispar ATCC 17748]	Veillonella dispar	5	5	6	4	4	4	Overlap between two biofilms
gi|237863517|gb|EEP64807.1|	thiamine-phosphate diphosphorylase [Veillonella dispar ATCC 17748]	Veillonella dispar	1	2	1	0	2	0	Overlap between two biofilms
gi|237863533|gb|EEP64823.1|	single-strand binding family protein [Veillonella dispar ATCC 17748]	Veillonella dispar	4	2	3	3	4	4	Overlap between two biofilms
gi|237865057|gb|EEP66347.1|	hydrolyase, tartrate alpha subunit/fumarate domain protein, Fe-S type [Veillonella dispar ATCC 17748]	Veillonella dispar	5	8	7	2	4	5	Overlap between two biofilms
gi|387132181|ref|YP_006298153.1|	IMP dehydrogenase [Prevotella intermedia 17]	Prevotella intermedia	4	5	4	0	0	0	11-species biofilm only
sp|P13647|K2C5_HUMAN	Keratin, type II cytoskeletal 5 OS=Homo sapiens GN=KRT5 PE=1 SV=3	Homo sapiens	8	8	2	39	13	7	Overlap between two biofilms
gi|19704606|ref|NP_604168.1|	endopeptidase IV [Fusobacterium nucleatum subsp. nucleatum ATCC 25586]	Fusobacterium nucleatum	1	0	0	0	3	0	Overlap between two biofilms
gi|222880030|gb|EEF15118.1|	ATP synthase F1, gamma subunit [Campylobacter rectus RM3267]	Campylobacter rectus	3	3	3	8	5	5	Overlap between two biofilms
gi|19703571|ref|NP_603133.1|	4-hydroxythreonine-4-phosphate dehydrogenase [Fusobacterium nucleatum subsp. nucleatum ATCC 25586]	Fusobacterium nucleatum	6	5	3	3	6	3	Overlap between two biofilms
gi|188995619|ref|YP_001929871.1|	2-oxoglutarate oxidoreductase subunit beta [Porphyromonas gingivalis ATCC 33277]	Porphyromonas gingivalis	0	0	0	0	2	1	10-species biofilm only
gi|188995718|ref|YP_001929970.1|	30S ribosomal protein S8 [Porphyromonas gingivalis ATCC 33277]	Porphyromonas gingivalis	0	0	0	0	2	0	10-species biofilm only
gi|319810836|gb|EFW07163.1|	4-alpha-glucanotransferase [Streptococcus anginosus 1_2_62CV]	Streptococcus anginosus	0	0	0	1	2	1	10-species biofilm only
gi|387132578|ref|YP_006298550.1|	serine dehydratase subunit alpha [Prevotella intermedia 17]	Prevotella intermedia	5	3	5	0	0	0	11-species biofilm only
gi|222878410|gb|EEF13515.1|	hypothetical protein CAMRE0001_1999 [Campylobacter rectus RM3267]	Campylobacter rectus	2	1	1	1	1	3	Overlap between two biofilms
gi|261868250|ref|YP_003256172.1|	outer membrane protein A [Aggregatibacter actinomycetemcomitans D11S-1]	Aggregatibacter actinomycetemcomitans	15	18	16	0	0	0	11-species biofilm only
gi|511336181|gb|EHG17795.2|	hypothetical protein HMPREF9369_02018 [Fusobacterium nucleatum subsp. polymorphum F0401]	Fusobacterium nucleatum	2	2	1	1	3	2	Overlap between two biofilms
gi|492572753|ref|WP_005890221.1|	phenylalanyl-tRNA synthetase subunit beta [Fusobacterium nucleatum]	Fusobacterium nucleatum	7	5	0	4	7	7	Overlap between two biofilms
sp|P01611|KV119_HUMAN	Ig kappa chain V-I region Wes OS=Homo sapiens PE=1 SV=1	Homo sapiens	2	0	2	2	2	2	Overlap between two biofilms
sp|P18428|LBP_HUMAN	Lipopolysaccharide-binding protein OS=Homo sapiens GN=LBP PE=1 SV=3	Homo sapiens	4	5	8	6	7	5	Overlap between two biofilms
gi|237864303|gb|EEP65593.1|	cob(I)yrinic acid a,c-diamide adenosyltransferase [Veillonella dispar ATCC 17748]	Veillonella dispar	1	2	0	0	0	0	11-species biofilm only
gi|339889828|gb|EGQ79053.1|	5-formyltetrahydrofolate cyclo-ligase [Fusobacterium nucleatum subsp. animalis ATCC 51191]	Fusobacterium nucleatum	1	1	0	0	2	0	Overlap between two biofilms
gi|339891316|gb|EGQ80312.1|	tryptophan 2,3-dioxygenase [Fusobacterium nucleatum subsp. animalis ATCC 51191]	Fusobacterium nucleatum	39	39	39	36	39	36	Overlap between two biofilms
gi|19703445|ref|NP_603007.1|	thioredoxin [Fusobacterium nucleatum subsp. nucleatum ATCC 25586]	Fusobacterium nucleatum	8	8	9	7	7	6	Overlap between two biofilms
gi|237863642|gb|EEP64932.1|	Hep/Hag repeat protein [Veillonella dispar ATCC 17748]	Veillonella dispar	19	16	18	5	11	8	Overlap between two biofilms
gi|19704687|ref|NP_604249.1|	ABC transporter ATP-binding protein [Fusobacterium nucleatum subsp. nucleatum ATCC 25586]	Fusobacterium nucleatum	5	8	5	4	5	3	Overlap between two biofilms
gi|222877540|gb|EEF12669.1|	DNA primase [Campylobacter rectus RM3267]	Campylobacter rectus	2	2	2	3	1	0	Overlap between two biofilms
gi|339890828|gb|EGQ79898.1|	aldehyde-alcohol dehydrogenase [Fusobacterium nucleatum subsp. animalis ATCC 51191]	Fusobacterium nucleatum	5	0	0	0	0	4	Overlap between two biofilms
gi|296154457|gb|EFG95249.1|	L-lactate dehydrogenase [Fusobacterium nucleatum subsp. nucleatum ATCC 23726]	Fusobacterium nucleatum	14	12	13	14	13	14	Overlap between two biofilms
gi|237863554|gb|EEP64844.1|	metallo-beta-lactamase domain protein [Veillonella dispar ATCC 17748]	Veillonella dispar	10	9	10	4	4	9	Overlap between two biofilms
gi|237864801|gb|EEP66091.1|	adenylosuccinate synthase [Veillonella dispar ATCC 17748]	Veillonella dispar	21	18	19	10	16	18	Overlap between two biofilms
gi|237865120|gb|EEP66410.1|	30S ribosomal protein S11 [Veillonella dispar ATCC 17748]	Veillonella dispar	8	7	8	7	8	8	Overlap between two biofilms
gi|19705168|ref|NP_602663.1|	L-beta-lysine 5,6-aminomutase subunit alpha [Fusobacterium nucleatum subsp. nucleatum ATCC 25586]	Fusobacterium nucleatum	24	25	20	25	23	24	Overlap between two biofilms
gi|19705223|ref|NP_602718.1|	GTPase ObgE [Fusobacterium nucleatum subsp. nucleatum ATCC 25586]	Fusobacterium nucleatum	2	0	0	0	2	1	Overlap between two biofilms
gi|19705204|ref|NP_602699.1|	lipoprotein [Fusobacterium nucleatum subsp. nucleatum ATCC 25586]	Fusobacterium nucleatum	11	9	8	7	11	8	Overlap between two biofilms
gi|19705275|ref|NP_602770.1|	30S ribosomal protein S15 [Fusobacterium nucleatum subsp. nucleatum ATCC 25586]	Fusobacterium nucleatum	5	5	4	5	8	7	Overlap between two biofilms
gi|261866783|ref|YP_003254705.1|	50S ribosomal protein L7/L12 [Aggregatibacter actinomycetemcomitans D11S-1]	Aggregatibacter actinomycetemcomitans	6	7	7	3	2	2	Overlap between two biofilms
gi|19703370|ref|NP_602932.1|	hypothetical protein FN0018 [Fusobacterium nucleatum subsp. nucleatum ATCC 25586]	Fusobacterium nucleatum	3	4	7	4	4	7	Overlap between two biofilms
gi|19703545|ref|NP_603107.1|	glutaconyl-CoA decarboxylase biotin carboxyl carrier protein [Fusobacterium nucleatum subsp. nucleatum ATCC 25586]	Fusobacterium nucleatum	5	5	6	6	5	5	Overlap between two biofilms
gi|325473186|gb|EGC76382.1|	chaperonin [Treponema denticola F0402]	Treponema denticola	0	0	0	0	0	0	Overlap between two biofilms
gi|315189627|gb|EFU23319.1|	trigger factor [Streptococcus anginosus F0211]	Streptococcus anginosus	6	8	3	15	8	8	Overlap between two biofilms
gi|315314433|gb|EFU62477.1|	hypothetical protein HMPREF8578_1725 [Streptococcus oralis ATCC 49296]	Streptococcus oralis	2	0	2	3	3	3	Overlap between two biofilms
gi|319811478|gb|EFW07773.1|	arginine-ornithine antiporter [Streptococcus anginosus 1_2_62CV]	Streptococcus anginosus	1	1	2	5	4	4	Overlap between two biofilms
sp|P00736|C1R_HUMAN	Complement C1r subcomponent OS=Homo sapiens GN=C1R PE=1 SV=2	Homo sapiens	2	4	2	8	7	8	Overlap between two biofilms
gi|387133304|ref|YP_006299276.1|	transglutaminase [Prevotella intermedia 17]	Prevotella intermedia	0	3	0	0	0	0	11-species biofilm only
gi|19703789|ref|NP_603351.1|	aldehyde dehydrogenase [Fusobacterium nucleatum subsp. nucleatum ATCC 25586]	Fusobacterium nucleatum	8	10	9	9	10	9	Overlap between two biofilms
gi|19704055|ref|NP_603617.1|	elongation factor P [Fusobacterium nucleatum subsp. nucleatum ATCC 25586]	Fusobacterium nucleatum	5	4	4	4	4	5	Overlap between two biofilms
gi|237863699|gb|EEP64989.1|	fructose-6-phosphate aldolase [Veillonella dispar ATCC 17748]	Veillonella dispar	2	4	3	1	1	2	Overlap between two biofilms
gi|387133344|ref|YP_006299316.1|	hypothetical protein PIN17_A1434 [Prevotella intermedia 17]	Prevotella intermedia	6	6	7	2	2	1	Overlap between two biofilms
gi|291316598|gb|EFE57034.1|	phosphoribosyl transferase domain protein [Streptococcus oralis ATCC 35037]	Streptococcus oralis	10	10	11	10	9	11	Overlap between two biofilms
gi|387132883|ref|YP_006298855.1|	hypothetical protein PIN17_A0943 [Prevotella intermedia 17]	Prevotella intermedia	13	11	16	3	9	8	Overlap between two biofilms
gi|315314766|gb|EFU62808.1|	glucose-1-phosphate adenylyltransferase, GlgD subunit [Streptococcus oralis ATCC 49296]	Streptococcus oralis	3	2	3	5	2	4	Overlap between two biofilms
gi|387131622|ref|YP_006297595.1|	peptidase, M16 family [Prevotella intermedia 17]	Prevotella intermedia	7	9	11	2	5	6	Overlap between two biofilms
gi|387133038|ref|YP_006299010.1|	lysine--tRNA ligase [Prevotella intermedia 17]	Prevotella intermedia	1	2	0	0	0	1	Overlap between two biofilms
gi|387133111|ref|YP_006299083.1|	leucine carboxyl methyltransferase [Prevotella intermedia 17]	Prevotella intermedia	3	3	4	0	1	0	Overlap between two biofilms
gi|387133246|ref|YP_006299218.1|	polysaccharide biosynthesis/export protein [Prevotella intermedia 17]	Prevotella intermedia	2	0	1	0	0	0	11-species biofilm only
gi|188994605|ref|YP_001928857.1|	TonB-dependent receptor [Porphyromonas gingivalis ATCC 33277]	Porphyromonas gingivalis	0	0	0	3	6	3	10-species biofilm only
gi|237863528|gb|EEP64818.1|	LL-diaminopimelate aminotransferase [Veillonella dispar ATCC 17748]	Veillonella dispar	1	2	1	1	1	1	Overlap between two biofilms
gi|566237225|gb|ETI98844.1|	Proton transporter, ExbD/TolR family [Veillonella dispar DORA_11]	Veillonella dispar	4	2	1	1	3	2	Overlap between two biofilms
gi|315316134|gb|EFU64164.1|	hypothetical protein HMPREF8578_0021 [Streptococcus oralis ATCC 49296]	Streptococcus oralis	1	1	2	0	0	0	11-species biofilm only
gi|566235985|gb|ETI97818.1|	Ribulose-phosphate 3-epimerase [Veillonella dispar DORA_11]	Veillonella dispar	0	2	0	0	0	0	11-species biofilm only
gi|19703592|ref|NP_603154.1|	cytoplasmic protein [Fusobacterium nucleatum subsp. nucleatum ATCC 25586]	Fusobacterium nucleatum	8	6	5	5	7	6	Overlap between two biofilms
gi|237863407|gb|EEP64697.1|	putative phosphoenolpyruvate carboxykinase (ATP) [Veillonella dispar ATCC 17748]	Veillonella dispar	11	8	10	3	3	6	Overlap between two biofilms
gi|383341966|gb|EID20208.1|	PF06570 family protein [Streptococcus anginosus subsp. whileyi CCUG 39159]	Streptococcus anginosus	1	2	2	2	2	2	Overlap between two biofilms
gi|291316736|gb|EFE57172.1|	ATP synthase F1, delta subunit [Streptococcus oralis ATCC 35037]	Streptococcus oralis	2	1	0	1	0	5	Overlap between two biofilms
gi|387133436|ref|YP_006299408.1|	hypothetical protein PIN17_A1531 [Prevotella intermedia 17]	Prevotella intermedia	1	2	2	0	1	1	Overlap between two biofilms
gi|387133275|ref|YP_006299247.1|	OmpA family protein [Prevotella intermedia 17]	Prevotella intermedia	12	13	13	6	7	9	Overlap between two biofilms
gi|315314442|gb|EFU62486.1|	putative glucosamine-6-phosphate deaminase [Streptococcus oralis ATCC 49296]	Streptococcus oralis	1	4	3	2	3	3	Overlap between two biofilms
gi|319810774|gb|EFW07101.1|	50S ribosomal protein L3 [Streptococcus anginosus 1_2_62CV]	Streptococcus anginosus	5	4	6	8	5	7	Overlap between two biofilms
gi|315314726|gb|EFU62768.1|	Cof-like hydrolase [Streptococcus oralis ATCC 49296]	Streptococcus oralis	0	2	1	0	2	2	Overlap between two biofilms
gi|19705344|ref|NP_602839.1|	glucose-6-phosphate isomerase [Fusobacterium nucleatum subsp. nucleatum ATCC 25586]	Fusobacterium nucleatum	6	6	3	8	2	7	Overlap between two biofilms
gi|188995644|ref|YP_001929896.1|	hypothetical protein PGN_1780 [Porphyromonas gingivalis ATCC 33277]	Porphyromonas gingivalis	0	0	0	0	3	2	10-species biofilm only
gi|325473221|gb|EGC76416.1|	elongation factor Tu [Treponema denticola F0402]	Treponema denticola	0	0	4	0	4	0	Overlap between two biofilms
gi|237863754|gb|EEP65044.1|	copper-exporting ATPase [Veillonella dispar ATCC 17748]	Veillonella dispar	12	9	8	5	11	9	Overlap between two biofilms
gi|237864299|gb|EEP65589.1|	cobalt chelatase (CbiK) [Veillonella dispar ATCC 17748]	Veillonella dispar	9	6	9	5	8	10	Overlap between two biofilms
gi|291315650|gb|EFE56098.1|	ribosomal protein S18 [Streptococcus oralis ATCC 35037]	Streptococcus oralis	8	9	8	7	7	7	Overlap between two biofilms
gi|387133872|ref|YP_006299844.1|	transport energizing protein, ExbD/TolR family [Prevotella intermedia 17]	Prevotella intermedia	5	5	6	1	3	2	Overlap between two biofilms
gi|291317125|gb|EFE57552.1|	DNA-binding regulatory protein, YebC/PmpR family [Streptococcus oralis ATCC 35037]	Streptococcus oralis	7	8	7	7	7	9	Overlap between two biofilms
gi|19704133|ref|NP_603695.1|	fructose-1,6-bisphosphatase [Fusobacterium nucleatum subsp. nucleatum ATCC 25586]	Fusobacterium nucleatum	6	5	6	6	6	8	Overlap between two biofilms
gi|19704620|ref|NP_604182.1|	30S ribosomal protein S11 [Fusobacterium nucleatum subsp. nucleatum ATCC 25586]	Fusobacterium nucleatum	4	3	3	2	3	3	Overlap between two biofilms
gi|387133422|ref|YP_006299394.1|	YtxH-like protein [Prevotella intermedia 17]	Prevotella intermedia	3	3	4	1	2	2	Overlap between two biofilms
gi|291316698|gb|EFE57134.1|	PPIC-type PPIASE domain protein [Streptococcus oralis ATCC 35037]	Streptococcus oralis	4	3	5	5	7	8	Overlap between two biofilms
gi|19703882|ref|NP_603444.1|	recombinase A [Fusobacterium nucleatum subsp. nucleatum ATCC 25586]	Fusobacterium nucleatum	12	8	11	11	11	9	Overlap between two biofilms
gi|19704156|ref|NP_603718.1|	hypothetical protein FN0821 [Fusobacterium nucleatum subsp. nucleatum ATCC 25586]	Fusobacterium nucleatum	10	8	7	6	11	11	Overlap between two biofilms
gi|237865091|gb|EEP66381.1|	translation elongation factor G [Veillonella dispar ATCC 17748]	Veillonella dispar	41	41	39	32	34	40	Overlap between two biofilms
gi|315315709|gb|EFU63746.1|	hypoxanthine phosphoribosyltransferase [Streptococcus oralis ATCC 49296]	Streptococcus oralis	6	5	6	4	4	5	Overlap between two biofilms
gi|315316013|gb|EFU64046.1|	WXG100 family type VII secretion target [Streptococcus oralis ATCC 49296]	Streptococcus oralis	8	8	7	6	8	9	Overlap between two biofilms
gi|291316282|gb|EFE56718.1|	peroxidase-like protein [Streptococcus oralis ATCC 35037]	Streptococcus oralis	11	9	10	8	7	8	Overlap between two biofilms
sp|P08519|APOA_HUMAN	Apolipoprotein(a) OS=Homo sapiens GN=LPA PE=1 SV=1	Homo sapiens	1	2	0	3	3	1	Overlap between two biofilms
gi|387131628|ref|YP_006297601.1|	transporter, MotA/TolQ/ExbB proton channel domain protein [Prevotella intermedia 17]	Prevotella intermedia	2	3	3	0	1	2	Overlap between two biofilms
gi|19704431|ref|NP_603993.1|	hypothetical protein FN1096 [Fusobacterium nucleatum subsp. nucleatum ATCC 25586]	Fusobacterium nucleatum	2	1	0	2	3	3	Overlap between two biofilms
gi|19704507|ref|NP_604069.1|	phosphate acetyltransferase [Fusobacterium nucleatum subsp. nucleatum ATCC 25586]	Fusobacterium nucleatum	20	18	17	17	17	18	Overlap between two biofilms
gi|371958310|gb|EHO76029.1|	hypothetical protein HMPREF9942_02053 [Fusobacterium nucleatum subsp. animalis F0419]	Fusobacterium nucleatum	0	0	0	0	0	0	Overlap between two biofilms
gi|19703875|ref|NP_603437.1|	glutamate-1-semialdehyde aminotransferase [Fusobacterium nucleatum subsp. nucleatum ATCC 25586]	Fusobacterium nucleatum	3	1	0	0	2	2	Overlap between two biofilms
gi|331266467|ref|YP_004326097.1|	cytidylyltransferase [Streptococcus oralis Uo5]	Streptococcus oralis	0	0	0	0	0	0	Overlap between two biofilms
gi|237864217|gb|EEP65507.1|	ribosomal protein L32 [Veillonella dispar ATCC 17748]	Veillonella dispar	2	2	2	2	1	2	Overlap between two biofilms
gi|237864383|gb|EEP65673.1|	dihydropyrimidinase [Veillonella dispar ATCC 17748]	Veillonella dispar	4	3	2	0	1	1	Overlap between two biofilms
gi|319811179|gb|EFW07485.1|	AcuB family protein [Streptococcus anginosus 1_2_62CV]	Streptococcus anginosus	2	2	2	7	4	4	Overlap between two biofilms
gi|291316091|gb|EFE56535.1|	hypothetical protein HMPREF8579_1561 [Streptococcus oralis ATCC 35037]	Streptococcus oralis	1	2	2	2	1	1	Overlap between two biofilms
gi|315314245|gb|EFU62290.1|	periplasmic binding protein [Streptococcus oralis ATCC 49296]	Streptococcus oralis	4	2	3	1	3	6	Overlap between two biofilms
gi|387132925|ref|YP_006298897.1|	30S ribosomal protein S14 [Prevotella intermedia 17]	Prevotella intermedia	4	3	5	1	2	5	Overlap between two biofilms
gi|19704752|ref|NP_604314.1|	Na+/H+ antiporter NhaC [Fusobacterium nucleatum subsp. nucleatum ATCC 25586]	Fusobacterium nucleatum	4	3	3	2	2	4	Overlap between two biofilms
gi|387133427|ref|YP_006299399.1|	threonine--tRNA ligase [Prevotella intermedia 17]	Prevotella intermedia	7	7	5	0	0	0	11-species biofilm only
gi|19703773|ref|NP_603335.1|	purine nucleoside phosphorylase [Fusobacterium nucleatum subsp. nucleatum ATCC 25586]	Fusobacterium nucleatum	3	2	2	4	6	3	Overlap between two biofilms
gi|34540981|ref|NP_905460.1|	D-isomer specific 2-hydroxyacid dehydrogenase [Porphyromonas gingivalis W83]	Porphyromonas gingivalis	0	0	0	2	4	4	10-species biofilm only
gi|319810573|gb|EFW06909.1|	D-fructose-6-phosphate amidotransferase [Streptococcus anginosus 1_2_62CV]	Streptococcus anginosus	0	0	0	4	2	0	10-species biofilm only
gi|237863455|gb|EEP64745.1|	pyruvate formate-lyase 1-activating enzyme [Veillonella dispar ATCC 17748]	Veillonella dispar	1	0	0	0	1	2	Overlap between two biofilms
gi|237863711|gb|EEP65001.1|	outer membrane protein, OMP85 family [Veillonella dispar ATCC 17748]	Veillonella dispar	22	24	22	15	22	24	Overlap between two biofilms
gi|237864176|gb|EEP65466.1|	branched-chain-amino-acid transaminase [Veillonella dispar ATCC 17748]	Veillonella dispar	10	10	8	8	7	10	Overlap between two biofilms
gi|237864860|gb|EEP66150.1|	replicative DNA helicase [Veillonella dispar ATCC 17748]	Veillonella dispar	1	1	2	0	0	1	Overlap between two biofilms
gi|188995435|ref|YP_001929687.1|	DNA-directed RNA polymerase subunit beta [Porphyromonas gingivalis ATCC 33277]	Porphyromonas gingivalis	0	0	0	0	0	0	Overlap between two biofilms
sp|P03952|KLKB1_HUMAN	Plasma kallikrein OS=Homo sapiens GN=KLKB1 PE=1 SV=1	Homo sapiens	1	1	2	5	7	6	Overlap between two biofilms
gi|315189270|gb|EFU22966.1|	ROK family protein [Streptococcus anginosus F0211]	Streptococcus anginosus	1	3	3	7	6	3	Overlap between two biofilms
gi|319810591|gb|EFW06927.1|	tyrosyl-tRNA synthetase [Streptococcus anginosus 1_2_62CV]	Streptococcus anginosus	0	2	1	4	3	2	Overlap between two biofilms
gi|222878004|gb|EEF13117.1|	flavodoxin-like protein [Campylobacter rectus RM3267]	Campylobacter rectus	0	2	1	2	2	1	Overlap between two biofilms
gi|222880408|gb|EEF15495.1|	transporter, small conductance mechanosensitive ion channel MscS family protein [Campylobacter rectus RM3267]	Campylobacter rectus	2	0	0	0	0	0	11-species biofilm only
gi|222880414|gb|EEF15501.1|	ribosomal protein L15 [Campylobacter rectus RM3267]	Campylobacter rectus	1	3	1	5	3	4	Overlap between two biofilms
gi|19704045|ref|NP_603607.1|	hypothetical protein FN0710 [Fusobacterium nucleatum subsp. nucleatum ATCC 25586]	Fusobacterium nucleatum	6	5	2	6	9	6	Overlap between two biofilms
gi|19704112|ref|NP_603674.1|	GTP-binding protein LepA [Fusobacterium nucleatum subsp. nucleatum ATCC 25586]	Fusobacterium nucleatum	2	3	2	4	2	4	Overlap between two biofilms
gi|188994766|ref|YP_001929018.1|	hypothetical protein PGN_0902 [Porphyromonas gingivalis ATCC 33277]	Porphyromonas gingivalis	0	0	0	0	2	1	10-species biofilm only
gi|319811438|gb|EFW07733.1|	cell division protein FtsX [Streptococcus anginosus 1_2_62CV]	Streptococcus anginosus	0	0	0	2	0	0	10-species biofilm only
gi|237864321|gb|EEP65611.1|	UDP-N-acetylmuramate--L-alanine ligase [Veillonella dispar ATCC 17748]	Veillonella dispar	4	5	3	2	1	5	Overlap between two biofilms
gi|19703785|ref|NP_603347.1|	ABC transporter ATP-binding protein [Fusobacterium nucleatum subsp. nucleatum ATCC 25586]	Fusobacterium nucleatum	5	3	3	5	6	5	Overlap between two biofilms
gi|319811208|gb|EFW07514.1|	isoleucyl-tRNA synthetase [Streptococcus anginosus 1_2_62CV]	Streptococcus anginosus	0	0	3	13	5	7	Overlap between two biofilms
gi|222877894|gb|EEF13010.1|	UDP-N-acetylglucosamine 4,6-dehydratase [Campylobacter rectus RM3267]	Campylobacter rectus	0	0	0	2	0	0	10-species biofilm only
gi|237864568|gb|EEP65858.1|	amidohydrolase [Veillonella dispar ATCC 17748]	Veillonella dispar	1	2	1	6	6	3	Overlap between two biofilms
gi|237865081|gb|EEP66371.1|	ribosomal protein L10 [Veillonella dispar ATCC 17748]	Veillonella dispar	13	14	15	13	13	13	Overlap between two biofilms
gi|291315566|gb|EFE56016.1|	hypothetical protein HMPREF8579_1720 [Streptococcus oralis ATCC 35037]	Streptococcus oralis	3	5	4	5	2	3	Overlap between two biofilms
gi|319810835|gb|EFW07162.1|	phosphorylase [Streptococcus anginosus 1_2_62CV]	Streptococcus anginosus	3	5	4	14	10	13	Overlap between two biofilms
gi|492583541|ref|WP_005894786.1|	thioredoxin reductase [Fusobacterium nucleatum]	Fusobacterium nucleatum	19	20	19	18	22	20	Overlap between two biofilms
gi|222877975|gb|EEF13089.1|	hypothetical protein CAMRE0001_2053 [Campylobacter rectus RM3267]	Campylobacter rectus	0	1	1	2	0	1	Overlap between two biofilms
gi|222879353|gb|EEF14445.1|	periplasmic nitrate reductase, large subunit [Campylobacter rectus RM3267]	Campylobacter rectus	8	10	6	17	13	17	Overlap between two biofilms
gi|19703421|ref|NP_602983.1|	glycyl-tRNA synthetase subunit alpha [Fusobacterium nucleatum subsp. nucleatum ATCC 25586]	Fusobacterium nucleatum	11	9	5	6	14	9	Overlap between two biofilms
gi|19703672|ref|NP_603234.1|	50S ribosomal protein L13 [Fusobacterium nucleatum subsp. nucleatum ATCC 25586]	Fusobacterium nucleatum	10	8	8	8	8	10	Overlap between two biofilms
gi|19703796|ref|NP_603358.1|	sigma(54) modulation protein [Fusobacterium nucleatum subsp. nucleatum ATCC 25586]	Fusobacterium nucleatum	12	12	10	9	12	12	Overlap between two biofilms
gi|237863410|gb|EEP64700.1|	carbon-monoxide dehydrogenase, catalytic subunit [Veillonella dispar ATCC 17748]	Veillonella dispar	10	15	13	5	3	7	Overlap between two biofilms
gi|237864294|gb|EEP65584.1|	precorrin-8X methylmutase [Veillonella dispar ATCC 17748]	Veillonella dispar	9	10	12	8	7	8	Overlap between two biofilms
gi|315315201|gb|EFU63242.1|	galactose-6-phosphate isomerase, LacB subunit [Streptococcus oralis ATCC 49296]	Streptococcus oralis	8	7	9	9	10	9	Overlap between two biofilms
gi|492583546|ref|WP_005894789.1|	hypothetical protein [Fusobacterium nucleatum]	Fusobacterium nucleatum	4	4	6	5	6	5	Overlap between two biofilms
sp|P01623|KV305_HUMAN	Ig kappa chain V-III region WOL OS=Homo sapiens PE=1 SV=1	Homo sapiens	5	4	4	7	6	7	Overlap between two biofilms
gi|19704636|ref|NP_604198.1|	ABC transporter ATP-binding protein [Fusobacterium nucleatum subsp. nucleatum ATCC 25586]	Fusobacterium nucleatum	2	1	0	3	4	2	Overlap between two biofilms
gi|387132933|ref|YP_006298905.1|	translation initiation factor IF-1 [Prevotella intermedia 17]	Prevotella intermedia	0	1	2	0	0	0	11-species biofilm only
gi|237864440|gb|EEP65730.1|	transcriptional regulator, Fur family [Veillonella dispar ATCC 17748]	Veillonella dispar	5	6	5	2	4	7	Overlap between two biofilms
gi|237864963|gb|EEP66253.1|	BMC domain protein [Veillonella dispar ATCC 17748]	Veillonella dispar	5	5	5	6	4	3	Overlap between two biofilms
gi|237865112|gb|EEP66402.1|	ribosomal protein L30 [Veillonella dispar ATCC 17748]	Veillonella dispar	2	1	2	1	1	1	Overlap between two biofilms
gi|315314321|gb|EFU62366.1|	ABC transporter, ATP-binding protein [Streptococcus oralis ATCC 49296]	Streptococcus oralis	6	4	4	3	4	5	Overlap between two biofilms
sp|P01861|IGHG4_HUMAN	Ig gamma-4 chain C region OS=Homo sapiens GN=IGHG4 PE=1 SV=1	Homo sapiens	9	8	5	12	11	11	Overlap between two biofilms
gi|19704318|ref|NP_603880.1|	hypothetical protein FN0983 [Fusobacterium nucleatum subsp. nucleatum ATCC 25586]	Fusobacterium nucleatum	4	4	3	2	3	3	Overlap between two biofilms
gi|19704317|ref|NP_603879.1|	bifunctional phosphoribosylaminoimidazolecarboxamide formyltransferase/IMP cyclohydrolase [Fusobacterium nucleatum subsp. nucleatum ATCC 25586]	Fusobacterium nucleatum	3	0	1	1	2	0	Overlap between two biofilms
gi|19704946|ref|NP_602441.1|	50S ribosomal protein L15 [Fusobacterium nucleatum subsp. nucleatum ATCC 25586]	Fusobacterium nucleatum	6	7	6	6	6	6	Overlap between two biofilms
gi|261868479|ref|YP_003256401.1|	serine hydroxymethyltransferase [Aggregatibacter actinomycetemcomitans D11S-1]	Aggregatibacter actinomycetemcomitans	4	4	3	0	0	3	Overlap between two biofilms
gi|222878572|gb|EEF13674.1|	dihydrodipicolinate synthase [Campylobacter rectus RM3267]	Campylobacter rectus	0	1	0	6	4	3	Overlap between two biofilms
gi|19703422|ref|NP_602984.1|	glycyl-tRNA synthetase subunit beta [Fusobacterium nucleatum subsp. nucleatum ATCC 25586]	Fusobacterium nucleatum	12	13	10	24	18	16	Overlap between two biofilms
gi|237863700|gb|EEP64990.1|	fructose-1,6-bisphosphatase, class II [Veillonella dispar ATCC 17748]	Veillonella dispar	9	11	10	8	10	11	Overlap between two biofilms
gi|237864773|gb|EEP66063.1|	transcriptional regulator, MarR family [Veillonella dispar ATCC 17748]	Veillonella dispar	3	3	3	0	1	3	Overlap between two biofilms
gi|387133060|ref|YP_006299032.1|	hypothetical protein PIN17_A1132 [Prevotella intermedia 17]	Prevotella intermedia	2	3	3	0	0	1	Overlap between two biofilms
gi|387133200|ref|YP_006299172.1|	peptidase C10 family protein [Prevotella intermedia 17]	Prevotella intermedia	24	25	25	16	16	20	Overlap between two biofilms
gi|19704345|ref|NP_603907.1|	cytoplasmic protein [Fusobacterium nucleatum subsp. nucleatum ATCC 25586]	Fusobacterium nucleatum	9	9	8	7	9	4	Overlap between two biofilms
gi|497433641|ref|WP_009747839.1|	MULTISPECIES: 50S ribosomal protein L7/L12 [Actinomyces]	Actinomyces oris	1	3	1	2	3	2	Overlap between two biofilms
gi|222878112|gb|EEF13223.1|	chaperone protein DnaK [Campylobacter rectus RM3267]	Campylobacter rectus	11	8	6	22	18	17	Overlap between two biofilms
gi|237864284|gb|EEP65574.1|	putative sodium/glutamate symporter [Veillonella dispar ATCC 17748]	Veillonella dispar	2	2	1	0	1	1	Overlap between two biofilms
gi|237865078|gb|EEP66368.1|	transcription termination/antitermination factor NusG [Veillonella dispar ATCC 17748]	Veillonella dispar	2	1	4	1	4	2	Overlap between two biofilms
gi|237865084|gb|EEP66374.1|	putative aspartate ammonia-lyase [Veillonella dispar ATCC 17748]	Veillonella dispar	20	15	15	7	9	13	Overlap between two biofilms
gi|291317167|gb|EFE57594.1|	ribosomal protein L17 [Streptococcus oralis ATCC 35037]	Streptococcus oralis	10	7	9	7	9	11	Overlap between two biofilms
gi|315189252|gb|EFU22950.1|	adenylosuccinate lyase [Streptococcus anginosus F0211]	Streptococcus anginosus	3	0	0	2	3	6	Overlap between two biofilms
gi|291317350|gb|EFE57776.1|	ribosome-binding factor A [Streptococcus oralis ATCC 35037]	Streptococcus oralis	1	2	1	0	1	1	Overlap between two biofilms
gi|387133773|ref|YP_006299745.1|	hypothetical protein PIN17_A1909 [Prevotella intermedia 17]	Prevotella intermedia	4	2	5	0	0	1	Overlap between two biofilms
gi|315188894|gb|EFU22598.1|	endopeptidase Clp [Streptococcus anginosus F0211]	Streptococcus anginosus	4	0	0	5	3	2	Overlap between two biofilms
gi|315316141|gb|EFU64171.1|	hypothetical protein HMPREF8578_0028 [Streptococcus oralis ATCC 49296]	Streptococcus oralis	0	2	0	1	0	1	Overlap between two biofilms
gi|19704456|ref|NP_604018.1|	hypothetical protein FN1121 [Fusobacterium nucleatum subsp. nucleatum ATCC 25586]	Fusobacterium nucleatum	0	2	1	3	1	0	Overlap between two biofilms
gi|19704709|ref|NP_604271.1|	transcriptional regulator [Fusobacterium nucleatum subsp. nucleatum ATCC 25586]	Fusobacterium nucleatum	2	0	1	1	1	0	Overlap between two biofilms
gi|489879593|ref|WP_003783064.1|	MULTISPECIES: integration host factor [Actinomyces]	Actinomyces oris	1	1	1	3	3	3	Overlap between two biofilms
gi|296153659|gb|EFG94476.1|	preprotein translocase, SecA subunit [Fusobacterium nucleatum subsp. nucleatum ATCC 23726]	Fusobacterium nucleatum	21	17	12	18	21	22	Overlap between two biofilms
gi|19703444|ref|NP_603006.1|	NADPH-dependent butanol dehydrogenase [Fusobacterium nucleatum subsp. nucleatum ATCC 25586]	Fusobacterium nucleatum	4	5	3	6	4	4	Overlap between two biofilms
gi|237863585|gb|EEP64875.1|	hypothetical protein VEIDISOL_01941 [Veillonella dispar ATCC 17748]	Veillonella dispar	2	2	1	1	2	2	Overlap between two biofilms
gi|237864673|gb|EEP65963.1|	Undecaprenyl-phosphate galactose phosphotransferase, WbaP [Veillonella dispar ATCC 17748]	Veillonella dispar	1	2	0	0	1	2	Overlap between two biofilms
gi|237865058|gb|EEP66348.1|	hydrolyase, tartrate beta subunit/fumarate domain protein, Fe-S type [Veillonella dispar ATCC 17748]	Veillonella dispar	5	7	6	5	5	6	Overlap between two biofilms
gi|291317164|gb|EFE57591.1|	phosphoglycerate mutase family protein [Streptococcus oralis ATCC 35037]	Streptococcus oralis	1	2	1	0	1	2	Overlap between two biofilms
gi|315188941|gb|EFU22645.1|	ribosomal subunit interface protein [Streptococcus anginosus F0211]	Streptococcus anginosus	4	3	6	6	5	6	Overlap between two biofilms
gi|222880136|gb|EEF15224.1|	ATP synthase F1, epsilon subunit [Campylobacter rectus RM3267]	Campylobacter rectus	0	0	0	3	1	0	10-species biofilm only
gi|19704324|ref|NP_603886.1|	phosphoribosylaminoimidazole carboxylase catalytic subunit [Fusobacterium nucleatum subsp. nucleatum ATCC 25586]	Fusobacterium nucleatum	4	3	3	2	3	2	Overlap between two biofilms
gi|237863322|gb|EEP64612.1|	D-ribose pyranase [Veillonella dispar ATCC 17748]	Veillonella dispar	4	2	1	0	4	4	Overlap between two biofilms
gi|383343395|gb|EID21579.1|	dipeptidase PepV [Streptococcus anginosus subsp. whileyi CCUG 39159]	Streptococcus anginosus	2	0	0	4	4	2	Overlap between two biofilms
gi|387131770|ref|YP_006297743.1|	PF14134 domain protein [Prevotella intermedia 17]	Prevotella intermedia	2	2	3	0	0	0	11-species biofilm only
gi|19705410|ref|NP_602905.1|	hypothetical protein FN2120 [Fusobacterium nucleatum subsp. nucleatum ATCC 25586]	Fusobacterium nucleatum	1	1	1	2	0	2	Overlap between two biofilms
sp|P00738|HPT_HUMAN	Haptoglobin OS=Homo sapiens GN=HP PE=1 SV=1	Homo sapiens	10	7	4	7	10	8	Overlap between two biofilms
gi|19703417|ref|NP_602979.1|	transcription accessory protein [Fusobacterium nucleatum subsp. nucleatum ATCC 25586]	Fusobacterium nucleatum	4	3	3	6	7	5	Overlap between two biofilms
gi|19703772|ref|NP_603334.1|	50S ribosomal protein L19 [Fusobacterium nucleatum subsp. nucleatum ATCC 25586]	Fusobacterium nucleatum	10	11	9	9	10	10	Overlap between two biofilms
gi|261868607|ref|YP_003256529.1|	6-phosphofructokinase [Aggregatibacter actinomycetemcomitans D11S-1]	Aggregatibacter actinomycetemcomitans	0	2	0	0	0	0	11-species biofilm only
gi|540778664|dbj|GAD42007.1|	di-/tri-peptidases [Streptococcus anginosus 1505]	Streptococcus anginosus	0	0	0	4	5	5	10-species biofilm only
gi|237863502|gb|EEP64792.1|	ABC transporter, substrate-binding protein, family 3 [Veillonella dispar ATCC 17748]	Veillonella dispar	9	9	7	4	6	7	Overlap between two biofilms
gi|237864469|gb|EEP65759.1|	alanine--tRNA ligase [Veillonella dispar ATCC 17748]	Veillonella dispar	15	15	12	8	9	12	Overlap between two biofilms
gi|237864472|gb|EEP65762.1|	hypothetical protein VEIDISOL_00850 [Veillonella dispar ATCC 17748]	Veillonella dispar	2	2	2	1	1	3	Overlap between two biofilms
gi|400373897|gb|EJP26821.1|	PF13732 domain protein [Streptococcus anginosus SK1138]	Streptococcus anginosus	1	2	1	7	4	2	Overlap between two biofilms
sp|P01031|CO5_HUMAN	Complement C5 OS=Homo sapiens GN=C5 PE=1 SV=4	Homo sapiens	18	9	14	8	7	13	Overlap between two biofilms
gi|237863304|gb|EEP64594.1|	metallo-beta-lactamase domain protein [Veillonella dispar ATCC 17748]	Veillonella dispar	2	0	0	0	0	0	11-species biofilm only
gi|222878876|gb|EEF13973.1|	adenylate kinase [Campylobacter rectus RM3267]	Campylobacter rectus	3	6	3	10	8	8	Overlap between two biofilms
gi|222880194|gb|EEF15281.1|	anaerobic ribonucleoside-triphosphate reductase [Campylobacter rectus RM3267]	Campylobacter rectus	2	3	1	7	1	2	Overlap between two biofilms
gi|19703598|ref|NP_603160.1|	hypothetical protein FN0253 [Fusobacterium nucleatum subsp. nucleatum ATCC 25586]	Fusobacterium nucleatum	10	10	10	10	11	9	Overlap between two biofilms
gi|188995045|ref|YP_001929297.1|	thiol:disulfide oxidoreductase [Porphyromonas gingivalis ATCC 33277]	Porphyromonas gingivalis	0	0	0	1	4	1	10-species biofilm only
gi|315188198|gb|EFU21924.1|	alcohol dehydrogenase, iron-dependent [Streptococcus anginosus F0211]	Streptococcus anginosus	0	0	0	2	0	0	10-species biofilm only
gi|237864481|gb|EEP65771.1|	translation initiation factor IF-3 [Veillonella dispar ATCC 17748]	Veillonella dispar	4	4	2	2	2	3	Overlap between two biofilms
gi|237865041|gb|EEP66331.1|	ACT domain protein [Veillonella dispar ATCC 17748]	Veillonella dispar	1	2	2	1	2	1	Overlap between two biofilms
gi|188994320|ref|YP_001928572.1|	methylmalonyl-CoA mutase [Porphyromonas gingivalis ATCC 33277]	Porphyromonas gingivalis	4	3	3	0	6	4	Overlap between two biofilms
gi|387133515|ref|YP_006299487.1|	ribose-phosphate diphosphokinase [Prevotella intermedia 17]	Prevotella intermedia	1	1	2	0	0	0	11-species biofilm only
gi|222879958|gb|EEF15047.1|	translation elongation factor Ts [Campylobacter rectus RM3267]	Campylobacter rectus	7	12	8	18	11	13	Overlap between two biofilms
gi|19703640|ref|NP_603202.1|	transketolase [Fusobacterium nucleatum subsp. nucleatum ATCC 25586]	Fusobacterium nucleatum	8	9	10	8	10	5	Overlap between two biofilms
gi|19703750|ref|NP_603312.1|	acetyl-coenzyme A carboxylase carboxyl transferase subunit beta [Fusobacterium nucleatum subsp. nucleatum ATCC 25586]	Fusobacterium nucleatum	6	5	4	7	8	5	Overlap between two biofilms
gi|237864033|gb|EEP65323.1|	redoxin family protein [Veillonella dispar ATCC 17748]	Veillonella dispar	8	7	8	6	7	7	Overlap between two biofilms
gi|237864279|gb|EEP65569.1|	ferrous iron transport protein B [Veillonella dispar ATCC 17748]	Veillonella dispar	30	25	25	20	23	25	Overlap between two biofilms
gi|387132897|ref|YP_006298869.1|	50S ribosomal protein L1 [Prevotella intermedia 17]	Prevotella intermedia	10	10	9	6	7	10	Overlap between two biofilms
gi|291316735|gb|EFE57171.1|	ATP synthase F0, B subunit [Streptococcus oralis ATCC 35037]	Streptococcus oralis	2	1	2	2	1	4	Overlap between two biofilms
gi|19703691|ref|NP_603253.1|	nicotinate phosphoribosyltransferase [Fusobacterium nucleatum subsp. nucleatum ATCC 25586]	Fusobacterium nucleatum	12	9	6	13	15	11	Overlap between two biofilms
gi|19703382|ref|NP_602944.1|	5-nitroimidazole antibiotic resistance protein [Fusobacterium nucleatum subsp. nucleatum ATCC 25586]	Fusobacterium nucleatum	0	0	0	0	2	0	10-species biofilm only
gi|237863345|gb|EEP64635.1|	carbon starvation protein CstA [Veillonella dispar ATCC 17748]	Veillonella dispar	2	2	3	1	4	1	Overlap between two biofilms
gi|237864382|gb|EEP65672.1|	putative selenate reductase, YgfK subunit [Veillonella dispar ATCC 17748]	Veillonella dispar	4	5	4	2	3	4	Overlap between two biofilms
gi|237864555|gb|EEP65845.1|	hypothetical protein VEIDISOL_00647 [Veillonella dispar ATCC 17748]	Veillonella dispar	10	12	12	9	12	11	Overlap between two biofilms
gi|237865035|gb|EEP66325.1|	Glu/Leu/Phe/Val dehydrogenase, dimerization domain protein [Veillonella dispar ATCC 17748]	Veillonella dispar	22	21	19	14	20	20	Overlap between two biofilms
gi|237865080|gb|EEP66370.1|	ribosomal protein L1 [Veillonella dispar ATCC 17748]	Veillonella dispar	17	15	17	13	13	14	Overlap between two biofilms
gi|237865103|gb|EEP66393.1|	30S ribosomal protein S17 [Veillonella dispar ATCC 17748]	Veillonella dispar	6	6	6	5	3	5	Overlap between two biofilms
gi|566235394|gb|ETI97341.1|	Enolase [Veillonella dispar DORA_11]	Veillonella dispar	0	0	0	0	0	0	Overlap between two biofilms
gi|291315732|gb|EFE56179.1|	YceG family protein [Streptococcus oralis ATCC 35037]	Streptococcus oralis	0	1	0	0	0	2	Overlap between two biofilms
gi|291316391|gb|EFE56827.1|	threonine--tRNA ligase [Streptococcus oralis ATCC 35037]	Streptococcus oralis	3	0	0	5	0	3	Overlap between two biofilms
gi|319811645|gb|EFW07921.1|	uracil phosphoribosyltransferase [Streptococcus anginosus 1_2_62CV]	Streptococcus anginosus	6	6	7	10	9	9	Overlap between two biofilms
gi|315315545|gb|EFU63584.1|	phosphogluconate dehydrogenase (decarboxylating) [Streptococcus oralis ATCC 49296]	Streptococcus oralis	9	9	7	13	7	13	Overlap between two biofilms
gi|315314205|gb|EFU62250.1|	glyoxalase family protein [Streptococcus oralis ATCC 49296]	Streptococcus oralis	1	2	1	2	2	2	Overlap between two biofilms
gi|315314637|gb|EFU62680.1|	hypothetical protein HMPREF8578_1691 [Streptococcus oralis ATCC 49296]	Streptococcus oralis	3	3	3	3	2	1	Overlap between two biofilms
gi|315316021|gb|EFU64054.1|	hypothetical protein HMPREF8578_0142 [Streptococcus oralis ATCC 49296]	Streptococcus oralis	1	3	2	1	0	4	Overlap between two biofilms
sp|P13645|K1C10_HUMAN	Keratin, type I cytoskeletal 10 OS=Homo sapiens GN=KRT10 PE=1 SV=6	Homo sapiens	25	37	10	37	30	27	Overlap between two biofilms
gi|222877880|gb|EEF12996.1|	acetyl-CoA carboxylase, biotin carboxyl carrier protein [Campylobacter rectus RM3267]	Campylobacter rectus	1	0	1	3	4	4	Overlap between two biofilms
gi|540777610|dbj|GAD42860.1|	cell division initiation protein [Streptococcus anginosus 1505]	Streptococcus anginosus	0	0	0	2	2	2	10-species biofilm only
gi|237863749|gb|EEP65039.1|	oxidoreductase NAD-binding domain protein [Veillonella dispar ATCC 17748]	Veillonella dispar	1	4	2	0	0	1	Overlap between two biofilms
gi|400371492|gb|EJP24451.1|	alpha,alpha-phosphotrehalase [Streptococcus anginosus SK1138]	Streptococcus anginosus	3	2	5	5	2	3	Overlap between two biofilms
gi|315315574|gb|EFU63613.1|	[acyl-carrier-protein] S-malonyltransferase [Streptococcus oralis ATCC 49296]	Streptococcus oralis	1	0	3	1	2	3	Overlap between two biofilms
gi|315314610|gb|EFU62653.1|	superoxide dismutase, Mn/Fe family [Streptococcus oralis ATCC 49296]	Streptococcus oralis	7	9	10	8	9	10	Overlap between two biofilms
gi|315314898|gb|EFU62939.1|	putative bacteriocin export ABC transporter, lactococcin 972 group [Streptococcus oralis ATCC 49296]	Streptococcus oralis	3	3	2	4	2	3	Overlap between two biofilms
sp|P01011|AACT_HUMAN	Alpha-1-antichymotrypsin OS=Homo sapiens GN=SERPINA3 PE=1 SV=2	Homo sapiens	14	12	13	13	14	16	Overlap between two biofilms
gi|387133276|ref|YP_006299248.1|	2-oxoacid:ferredoxin/flavodoxin oxidoreductase, gamma subunit [Prevotella intermedia 17]	Prevotella intermedia	0	1	2	0	0	0	11-species biofilm only
gi|576331105|gb|ETZ25752.1|	hypothetical protein HMPREF2085_01774 [Fusobacterium nucleatum 13_3C]	Fusobacterium nucleatum	0	0	7	0	0	0	11-species biofilm only
gi|566236982|gb|ETI98649.1|	Glucose-6-phosphate isomerase [Veillonella dispar DORA_11]	Veillonella dispar	0	2	0	0	0	0	11-species biofilm only
gi|395489162|gb|EJG10003.1|	hypothetical protein A447_00816 [Fusobacterium nucleatum subsp. fusiforme ATCC 51190]	Fusobacterium nucleatum	9	9	9	10	8	10	Overlap between two biofilms
gi|19703644|ref|NP_603206.1|	aspartyl-tRNA synthetase [Fusobacterium nucleatum subsp. nucleatum ATCC 25586]	Fusobacterium nucleatum	9	10	8	11	9	7	Overlap between two biofilms
gi|188995562|ref|YP_001929814.1|	30S ribosomal protein S15 [Porphyromonas gingivalis ATCC 33277]	Porphyromonas gingivalis	0	0	0	0	2	0	10-species biofilm only
gi|237864347|gb|EEP65637.1|	phosphopyruvate hydratase [Veillonella dispar ATCC 17748]	Veillonella dispar	28	28	29	23	25	25	Overlap between two biofilms
gi|400374075|gb|EJP26999.1|	glucose-1-phosphate thymidylyltransferase [Streptococcus anginosus SK1138]	Streptococcus anginosus	2	0	2	4	4	3	Overlap between two biofilms
gi|315188329|gb|EFU22055.1|	phosphoglucomutase/phosphomannomutase, alpha/beta/alpha domain II [Streptococcus anginosus F0211]	Streptococcus anginosus	1	0	0	9	6	3	Overlap between two biofilms
gi|222878639|gb|EEF13739.1|	trigger factor [Campylobacter rectus RM3267]	Campylobacter rectus	8	12	13	23	14	22	Overlap between two biofilms
gi|371958977|gb|EHO76674.1|	4-diphosphocytidyl-2-C-methyl-D-erythritol kinase [Fusobacterium nucleatum subsp. animalis F0419]	Fusobacterium nucleatum	2	0	0	1	1	2	Overlap between two biofilms
gi|19704070|ref|NP_603632.1|	cell surface protein [Fusobacterium nucleatum subsp. nucleatum ATCC 25586]	Fusobacterium nucleatum	11	12	10	12	11	12	Overlap between two biofilms
gi|19703518|ref|NP_603080.1|	hypothetical protein FN0173 [Fusobacterium nucleatum subsp. nucleatum ATCC 25586]	Fusobacterium nucleatum	1	2	0	1	2	1	Overlap between two biofilms
gi|237863598|gb|EEP64888.1|	DNA polymerase III, epsilon subunit [Veillonella dispar ATCC 17748]	Veillonella dispar	1	2	0	0	2	1	Overlap between two biofilms
gi|237864092|gb|EEP65382.1|	ribosome biogenesis GTPase Der [Veillonella dispar ATCC 17748]	Veillonella dispar	4	4	4	0	1	1	Overlap between two biofilms
gi|237864952|gb|EEP66242.1|	dehydratase large subunit [Veillonella dispar ATCC 17748]	Veillonella dispar	18	17	17	15	14	18	Overlap between two biofilms
gi|315314250|gb|EFU62295.1|	phosphoglycerate mutase 1 family [Streptococcus oralis ATCC 49296]	Streptococcus oralis	18	17	17	16	18	19	Overlap between two biofilms
gi|19704552|ref|NP_604114.1|	Holliday junction DNA helicase RuvB [Fusobacterium nucleatum subsp. nucleatum ATCC 25586]	Fusobacterium nucleatum	3	2	0	1	3	2	Overlap between two biofilms
gi|222877938|gb|EEF13052.1|	glycine--tRNA ligase, beta subunit [Campylobacter rectus RM3267]	Campylobacter rectus	1	0	1	6	5	3	Overlap between two biofilms
gi|222879028|gb|EEF14123.1|	PPIC-type PPIASE domain protein [Campylobacter rectus RM3267]	Campylobacter rectus	5	7	8	13	13	13	Overlap between two biofilms
gi|339890793|gb|EGQ79866.1|	hemin receptor [Fusobacterium nucleatum subsp. animalis ATCC 51191]	Fusobacterium nucleatum	0	0	0	0	0	0	Overlap between two biofilms
gi|387132520|ref|YP_006298492.1|	leucyl-tRNA synthetase [Prevotella intermedia 17]	Prevotella intermedia	2	2	0	0	0	0	11-species biofilm only
gi|19703519|ref|NP_603081.1|	enoyl-ACP reductase [Fusobacterium nucleatum subsp. nucleatum ATCC 25586]	Fusobacterium nucleatum	11	9	8	10	10	9	Overlap between two biofilms
gi|19703596|ref|NP_603158.1|	hypothetical protein FN0251 [Fusobacterium nucleatum subsp. nucleatum ATCC 25586]	Fusobacterium nucleatum	7	8	7	7	7	7	Overlap between two biofilms
gi|19703747|ref|NP_603309.1|	tryptophanyl-tRNA synthetase [Fusobacterium nucleatum subsp. nucleatum ATCC 25586]	Fusobacterium nucleatum	1	1	1	2	1	1	Overlap between two biofilms
gi|237863588|gb|EEP64878.1|	hypothetical protein VEIDISOL_01944 [Veillonella dispar ATCC 17748]	Veillonella dispar	1	0	1	2	0	1	Overlap between two biofilms
gi|237863650|gb|EEP64940.1|	pyridine nucleotide-disulfide oxidoreductase [Veillonella dispar ATCC 17748]	Veillonella dispar	5	5	2	1	2	5	Overlap between two biofilms
gi|237863770|gb|EEP65060.1|	DNA-binding regulatory protein, YebC/PmpR family [Veillonella dispar ATCC 17748]	Veillonella dispar	3	3	2	1	1	4	Overlap between two biofilms
gi|237864770|gb|EEP66060.1|	putative glycerol-3-phosphate transporter [Veillonella dispar ATCC 17748]	Veillonella dispar	2	1	2	1	1	1	Overlap between two biofilms
gi|237865105|gb|EEP66395.1|	ribosomal protein L24 [Veillonella dispar ATCC 17748]	Veillonella dispar	5	6	5	3	5	6	Overlap between two biofilms
gi|387133211|ref|YP_006299183.1|	glyceraldehyde-3-phosphate dehydrogenase, type I [Prevotella intermedia 17]	Prevotella intermedia	19	13	17	4	9	12	Overlap between two biofilms
gi|387133800|ref|YP_006299772.1|	thioredoxin [Prevotella intermedia 17]	Prevotella intermedia	5	6	6	1	4	3	Overlap between two biofilms
gi|19703896|ref|NP_603458.1|	proline synthetase associated protein [Fusobacterium nucleatum subsp. nucleatum ATCC 25586]	Fusobacterium nucleatum	2	1	2	1	1	1	Overlap between two biofilms
gi|237864053|gb|EEP65343.1|	DNA mismatch repair domain protein [Veillonella dispar ATCC 17748]	Veillonella dispar	1	1	2	0	0	0	11-species biofilm only
gi|261868242|ref|YP_003256164.1|	N-acetylneuraminate lyase [Aggregatibacter actinomycetemcomitans D11S-1]	Aggregatibacter actinomycetemcomitans	2	3	3	0	0	0	11-species biofilm only
gi|222878620|gb|EEF13721.1|	chaperonin GroL [Campylobacter rectus RM3267]	Campylobacter rectus	22	23	19	32	26	27	Overlap between two biofilms
gi|34540689|ref|NP_905168.1|	elongation factor G [Porphyromonas gingivalis W83]	Porphyromonas gingivalis	0	0	0	0	9	6	10-species biofilm only
gi|237863330|gb|EEP64620.1|	ABC transporter, ATP-binding protein [Veillonella dispar ATCC 17748]	Veillonella dispar	1	0	3	0	1	2	Overlap between two biofilms
gi|237863826|gb|EEP65116.1|	inosine-5'-monophosphate dehydrogenase [Veillonella dispar ATCC 17748]	Veillonella dispar	7	7	8	2	4	7	Overlap between two biofilms
gi|237864537|gb|EEP65827.1|	TonB-dependent receptor plug domain protein [Veillonella dispar ATCC 17748]	Veillonella dispar	32	18	26	18	20	25	Overlap between two biofilms
gi|333768759|gb|EGL45924.1|	putative N-acetylneuraminate lyase [Streptococcus anginosus SK52 = DSM 20563]	Streptococcus anginosus	6	4	6	6	5	6	Overlap between two biofilms
gi|307623805|gb|EFO02790.1|	ribosomal protein L2 [Streptococcus oralis ATCC 35037]	Streptococcus oralis	12	9	10	15	11	17	Overlap between two biofilms
gi|387133315|ref|YP_006299287.1|	putative DNA-binding protein HU [Prevotella intermedia 17]	Prevotella intermedia	6	6	6	3	4	4	Overlap between two biofilms
gi|315189425|gb|EFU23120.1|	ribosomal protein L9 [Streptococcus anginosus F0211]	Streptococcus anginosus	2	2	2	4	0	2	Overlap between two biofilms
sp|P01781|HV320_HUMAN	Ig heavy chain V-III region GAL OS=Homo sapiens PE=1 SV=1	Homo sapiens	4	3	3	3	3	4	Overlap between two biofilms
gi|315189241|gb|EFU22939.1|	PTS system sorbose subfamily IIB component [Streptococcus anginosus F0211]	Streptococcus anginosus	0	3	0	4	4	3	Overlap between two biofilms
gi|387133028|ref|YP_006299000.1|	NlpE N-terminal domain protein [Prevotella intermedia 17]	Prevotella intermedia	5	5	5	1	2	4	Overlap between two biofilms
gi|319810755|gb|EFW07082.1|	50S ribosomal protein L15 [Streptococcus anginosus 1_2_62CV]	Streptococcus anginosus	3	4	4	4	4	6	Overlap between two biofilms
gi|291316503|gb|EFE56939.1|	EDD domain protein, DegV family [Streptococcus oralis ATCC 35037]	Streptococcus oralis	0	1	1	1	0	3	Overlap between two biofilms
gi|222877505|gb|EEF12636.1|	hypothetical protein CAMRE0001_2983 [Campylobacter rectus RM3267]	Campylobacter rectus	0	4	0	5	0	3	Overlap between two biofilms
gi|551180704|gb|ERT44731.1|	hypothetical protein HMPREF1767_02414, partial [Fusobacterium nucleatum CTI-6]	Fusobacterium nucleatum	0	2	0	0	0	2	Overlap between two biofilms
gi|315188783|gb|EFU22489.1|	PTS system sorbose-specific iic component [Streptococcus anginosus F0211]	Streptococcus anginosus	0	0	0	2	2	1	10-species biofilm only
gi|315189243|gb|EFU22941.1|	transcriptional regulator, GntR family [Streptococcus anginosus F0211]	Streptococcus anginosus	0	0	0	0	2	0	10-species biofilm only
gi|237863276|gb|EEP64566.1|	electron transfer flavoprotein subunit beta [Veillonella dispar ATCC 17748]	Veillonella dispar	2	2	2	0	0	4	Overlap between two biofilms
gi|237863691|gb|EEP64981.1|	pantothenate kinase, type III [Veillonella dispar ATCC 17748]	Veillonella dispar	2	2	2	0	1	2	Overlap between two biofilms
gi|331266455|ref|YP_004326085.1|	tagatose 1,6-diphosphate aldolase [Streptococcus oralis Uo5]	Streptococcus oralis	11	10	10	9	11	13	Overlap between two biofilms
gi|237865106|gb|EEP66396.1|	ribosomal protein L5 [Veillonella dispar ATCC 17748]	Veillonella dispar	13	13	12	10	13	12	Overlap between two biofilms
gi|291316530|gb|EFE56966.1|	hypothetical protein HMPREF8579_0926 [Streptococcus oralis ATCC 35037]	Streptococcus oralis	2	2	0	1	1	2	Overlap between two biofilms
gi|387133695|ref|YP_006299667.1|	urocanate hydratase [Prevotella intermedia 17]	Prevotella intermedia	20	20	23	3	12	14	Overlap between two biofilms
gi|237864398|gb|EEP65688.1|	bifunctional protein FolC [Veillonella dispar ATCC 17748]	Veillonella dispar	2	2	2	0	2	0	Overlap between two biofilms
gi|222879562|gb|EEF14653.1|	LemA family protein [Campylobacter rectus RM3267]	Campylobacter rectus	0	0	0	2	0	1	10-species biofilm only
sp|P05156|CFAI_HUMAN	Complement factor I OS=Homo sapiens GN=CFI PE=1 SV=2	Homo sapiens	0	0	0	2	0	0	10-species biofilm only
gi|237863802|gb|EEP65092.1|	ribose-phosphate diphosphokinase [Veillonella dispar ATCC 17748]	Veillonella dispar	12	10	9	4	9	10	Overlap between two biofilms
gi|237864044|gb|EEP65334.1|	co-chaperone GrpE [Veillonella dispar ATCC 17748]	Veillonella dispar	5	3	4	4	4	5	Overlap between two biofilms
gi|237864204|gb|EEP65494.1|	signal recognition particle-docking protein FtsY [Veillonella dispar ATCC 17748]	Veillonella dispar	1	2	1	0	0	2	Overlap between two biofilms
gi|237864343|gb|EEP65633.1|	glyceraldehyde-3-phosphate dehydrogenase, type I [Veillonella dispar ATCC 17748]	Veillonella dispar	34	34	32	29	29	31	Overlap between two biofilms
gi|237864372|gb|EEP65662.1|	glutamine--tRNA ligase [Veillonella dispar ATCC 17748]	Veillonella dispar	14	11	12	6	11	14	Overlap between two biofilms
gi|237864402|gb|EEP65692.1|	B12 binding domain protein [Veillonella dispar ATCC 17748]	Veillonella dispar	8	7	8	5	8	7	Overlap between two biofilms
gi|237864805|gb|EEP66095.1|	catalase [Veillonella dispar ATCC 17748]	Veillonella dispar	15	10	16	12	14	16	Overlap between two biofilms
gi|291316513|gb|EFE56949.1|	ABC transporter, ATP-binding protein [Streptococcus oralis ATCC 35037]	Streptococcus oralis	1	1	0	0	0	2	Overlap between two biofilms
gi|387133740|ref|YP_006299712.1|	TonB-dependent receptor plug domain protein [Prevotella intermedia 17]	Prevotella intermedia	1	2	3	0	0	1	Overlap between two biofilms
gi|387133290|ref|YP_006299262.1|	beta-eliminating lyase [Prevotella intermedia 17]	Prevotella intermedia	28	27	30	5	18	18	Overlap between two biofilms
gi|315315041|gb|EFU63082.1|	ribosomal protein L19 [Streptococcus oralis ATCC 49296]	Streptococcus oralis	10	8	9	10	9	7	Overlap between two biofilms
gi|315315297|gb|EFU63336.1|	alcohol dehydrogenase, iron-dependent [Streptococcus oralis ATCC 49296]	Streptococcus oralis	4	2	4	6	2	4	Overlap between two biofilms
gi|315188904|gb|EFU22608.1|	DHHA2 domain protein [Streptococcus anginosus F0211]	Streptococcus anginosus	2	5	2	5	4	5	Overlap between two biofilms
gi|387132917|ref|YP_006298889.1|	50S ribosomal protein L22 [Prevotella intermedia 17]	Prevotella intermedia	6	8	7	1	3	3	Overlap between two biofilms
gi|315315419|gb|EFU63458.1|	hypothetical protein HMPREF8578_0731 [Streptococcus oralis ATCC 49296]	Streptococcus oralis	5	6	5	4	4	7	Overlap between two biofilms
gi|511336117|gb|EHG17544.2|	translation initiation factor IF-2 [Fusobacterium nucleatum subsp. polymorphum F0401]	Fusobacterium nucleatum	0	0	0	0	0	0	Overlap between two biofilms
sp|O75636-2|FCN3_HUMAN	Isoform 2 of Ficolin-3 OS=Homo sapiens GN=FCN3	Homo sapiens	1	2	0	0	1	1	Overlap between two biofilms
gi|19704468|ref|NP_604030.1|	N-acetylglucosamine-6-phosphate deacetylase [Fusobacterium nucleatum subsp. nucleatum ATCC 25586]	Fusobacterium nucleatum	1	1	1	2	1	1	Overlap between two biofilms
gi|222879338|gb|EEF14430.1|	peptidyl-prolyl cis-trans isomerase, cyclophilin-type [Campylobacter rectus RM3267]	Campylobacter rectus	0	0	1	3	5	4	Overlap between two biofilms
gi|222880243|gb|EEF15330.1|	ribosomal protein S3 [Campylobacter rectus RM3267]	Campylobacter rectus	5	3	5	14	9	10	Overlap between two biofilms
gi|237863383|gb|EEP64673.1|	isoleucine--tRNA ligase [Veillonella dispar ATCC 17748]	Veillonella dispar	14	10	12	4	2	6	Overlap between two biofilms
gi|237864043|gb|EEP65333.1|	chaperone protein DnaK [Veillonella dispar ATCC 17748]	Veillonella dispar	31	33	28	25	25	29	Overlap between two biofilms
gi|237864113|gb|EEP65403.1|	Obg family GTPase CgtA [Veillonella dispar ATCC 17748]	Veillonella dispar	5	5	3	0	2	4	Overlap between two biofilms
gi|237864210|gb|EEP65500.1|	acyl carrier protein [Veillonella dispar ATCC 17748]	Veillonella dispar	2	3	2	2	2	2	Overlap between two biofilms
gi|237864332|gb|EEP65622.1|	hypothetical protein VEIDISOL_00939 [Veillonella dispar ATCC 17748]	Veillonella dispar	2	1	2	1	1	1	Overlap between two biofilms
gi|237865036|gb|EEP66326.1|	amino acid carrier protein [Veillonella dispar ATCC 17748]	Veillonella dispar	1	1	2	4	2	1	Overlap between two biofilms
gi|315189636|gb|EFU23328.1|	co-chaperone GrpE [Streptococcus anginosus F0211]	Streptococcus anginosus	1	1	2	3	3	1	Overlap between two biofilms
gi|315314300|gb|EFU62345.1|	ABC transporter, solute-binding protein [Streptococcus oralis ATCC 49296]	Streptococcus oralis	11	8	7	10	8	12	Overlap between two biofilms
gi|19705211|ref|NP_602706.1|	cytosol aminopeptidase [Fusobacterium nucleatum subsp. nucleatum ATCC 25586]	Fusobacterium nucleatum	19	15	19	18	19	18	Overlap between two biofilms
sp|P02788|TRFL_HUMAN	Lactotransferrin OS=Homo sapiens GN=LTF PE=1 SV=6	Homo sapiens	39	33	38	24	29	36	Overlap between two biofilms
sp|P08603|CFAH_HUMAN	Complement factor H OS=Homo sapiens GN=CFH PE=1 SV=4	Homo sapiens	8	5	6	22	20	20	Overlap between two biofilms
gi|19704639|ref|NP_604201.1|	single-strand DNA binding protein [Fusobacterium nucleatum subsp. nucleatum ATCC 25586]	Fusobacterium nucleatum	7	5	7	7	3	4	Overlap between two biofilms
gi|387133067|ref|YP_006299039.1|	putative permease membrane region [Prevotella intermedia 17]	Prevotella intermedia	0	2	2	0	0	0	11-species biofilm only
gi|222877651|gb|EEF12776.1|	branched-chain-amino-acid transaminase [Campylobacter rectus RM3267]	Campylobacter rectus	0	1	1	4	2	4	Overlap between two biofilms
gi|222879861|gb|EEF14950.1|	oxidoreductase, short chain dehydrogenase/reductase family protein [Campylobacter rectus RM3267]	Campylobacter rectus	1	3	3	7	6	6	Overlap between two biofilms
gi|296155519|gb|EFG96286.1|	tetratricopeptide repeat protein [Fusobacterium nucleatum subsp. nucleatum ATCC 23726]	Fusobacterium nucleatum	0	2	0	2	0	0	Overlap between two biofilms
gi|319810800|gb|EFW07127.1|	rhamnosyltransferase [Streptococcus anginosus 1_2_62CV]	Streptococcus anginosus	0	0	0	2	1	0	10-species biofilm only
gi|339891494|gb|EGQ80466.1|	3-hydroxybutyryl-CoA dehydrogenase [Fusobacterium nucleatum subsp. animalis ATCC 51191]	Fusobacterium nucleatum	0	0	0	0	0	3	10-species biofilm only
sp|P19013|K2C4_HUMAN	Keratin, type II cytoskeletal 4 OS=Homo sapiens GN=KRT4 PE=1 SV=4	Homo sapiens	0	0	0	4	0	0	10-species biofilm only
gi|237863745|gb|EEP65035.1|	aspartate carbamoyltransferase [Veillonella dispar ATCC 17748]	Veillonella dispar	19	18	16	10	13	16	Overlap between two biofilms
gi|237863856|gb|EEP65146.1|	transcriptional repressor of CtsR [Veillonella dispar ATCC 17748]	Veillonella dispar	4	2	3	3	3	2	Overlap between two biofilms
gi|237864807|gb|EEP66097.1|	5'-nucleotidase, lipoprotein e(P4) family [Veillonella dispar ATCC 17748]	Veillonella dispar	1	1	2	0	1	1	Overlap between two biofilms
gi|333766177|gb|EGL43491.1|	transcription termination factor NusA [Streptococcus anginosus SK52 = DSM 20563]	Streptococcus anginosus	3	2	1	9	2	3	Overlap between two biofilms
gi|387133324|ref|YP_006299296.1|	hypothetical protein PIN17_A1414 [Prevotella intermedia 17]	Prevotella intermedia	4	3	9	0	0	1	Overlap between two biofilms
gi|291315910|gb|EFE56354.1|	ABC transporter, ATP-binding protein [Streptococcus oralis ATCC 35037]	Streptococcus oralis	3	3	3	2	2	5	Overlap between two biofilms
gi|387133281|ref|YP_006299253.1|	signal recognition particle protein [Prevotella intermedia 17]	Prevotella intermedia	4	5	7	0	0	2	Overlap between two biofilms
gi|315314645|gb|EFU62688.1|	alanine--tRNA ligase [Streptococcus oralis ATCC 49296]	Streptococcus oralis	2	2	1	7	1	6	Overlap between two biofilms
gi|291316936|gb|EFE57368.1|	glycerol-3-phosphate dehydrogenase [NAD(P)+] [Streptococcus oralis ATCC 35037]	Streptococcus oralis	3	5	0	2	0	4	Overlap between two biofilms
gi|315189065|gb|EFU22768.1|	arginine deiminase [Streptococcus anginosus F0211]	Streptococcus anginosus	20	21	27	38	31	30	Overlap between two biofilms
gi|315314938|gb|EFU62979.1|	receptor family ligand-binding protein [Streptococcus oralis ATCC 49296]	Streptococcus oralis	8	6	6	4	5	11	Overlap between two biofilms
gi|256717803|gb|EEU31361.1|	hypothetical protein HMPREF0946_02021 [Fusobacterium nucleatum subsp. vincentii 3_1_36A2]	Fusobacterium nucleatum	11	8	10	11	12	9	Overlap between two biofilms
sp|P01767|HV306_HUMAN	Ig heavy chain V-III region BUT OS=Homo sapiens PE=1 SV=1	Homo sapiens	2	2	2	2	2	2	Overlap between two biofilms
gi|19704951|ref|NP_602446.1|	30S ribosomal protein S8 [Fusobacterium nucleatum subsp. nucleatum ATCC 25586]	Fusobacterium nucleatum	7	9	8	9	9	7	Overlap between two biofilms
gi|222878962|gb|EEF14058.1|	aspartyl/glutamyl-tRNA(Asn/Gln) amidotransferase, B subunit [Campylobacter rectus RM3267]	Campylobacter rectus	1	0	0	6	3	1	Overlap between two biofilms
gi|222879138|gb|EEF14232.1|	phosphoglycerate dehydrogenase [Campylobacter rectus RM3267]	Campylobacter rectus	2	2	1	6	2	5	Overlap between two biofilms
gi|296155552|gb|EFG96317.1|	precorrin-8X methylmutase [Fusobacterium nucleatum subsp. nucleatum ATCC 23726]	Fusobacterium nucleatum	3	3	0	3	3	2	Overlap between two biofilms
gi|19703454|ref|NP_603016.1|	hypothetical protein FN0106 [Fusobacterium nucleatum subsp. nucleatum ATCC 25586]	Fusobacterium nucleatum	7	7	8	8	7	8	Overlap between two biofilms
gi|19704570|ref|NP_604132.1|	ankyrin repeat-containing protein [Fusobacterium nucleatum subsp. nucleatum ATCC 25586]	Fusobacterium nucleatum	0	0	0	2	0	0	10-species biofilm only
gi|492565230|ref|WP_005888191.1|	amidohydrolase [Fusobacterium nucleatum]	Fusobacterium nucleatum	0	0	0	0	0	1	10-species biofilm only
gi|319811361|gb|EFW07656.1|	xaa-Pro dipeptidase [Streptococcus anginosus 1_2_62CV]	Streptococcus anginosus	0	0	0	6	4	3	10-species biofilm only
gi|237863761|gb|EEP65051.1|	hypothetical protein VEIDISOL_01595 [Veillonella dispar ATCC 17748]	Veillonella dispar	9	7	8	5	9	8	Overlap between two biofilms
gi|291315569|gb|EFE56019.1|	cell division protein FtsA [Streptococcus oralis ATCC 35037]	Streptococcus oralis	7	2	5	8	3	8	Overlap between two biofilms
gi|538371075|ref|YP_008510087.1|	50S ribosomal protein L6 [Streptococcus anginosus C1051]	Streptococcus anginosus	6	9	8	12	12	12	Overlap between two biofilms
gi|19705288|ref|NP_602783.1|	ribose-phosphate pyrophosphokinase [Fusobacterium nucleatum subsp. nucleatum ATCC 25586]	Fusobacterium nucleatum	10	7	9	11	12	12	Overlap between two biofilms
sp|B9A064|IGLL5_HUMAN	Immunoglobulin lambda-like polypeptide 5 OS=Homo sapiens GN=IGLL5 PE=2 SV=2	Homo sapiens	5	5	5	5	5	7	Overlap between two biofilms
sp|Q08554-2|DSC1_HUMAN	Isoform 1B of Desmocollin-1 OS=Homo sapiens GN=DSC1	Homo sapiens	0	1	0	10	0	0	Overlap between two biofilms
gi|387133647|ref|YP_006299619.1|	hypothetical protein PIN17_A1774 [Prevotella intermedia 17]	Prevotella intermedia	1	2	2	0	0	0	11-species biofilm only
gi|19704190|ref|NP_603752.1|	glucose-1-phosphate adenylyltransferase [Fusobacterium nucleatum subsp. nucleatum ATCC 25586]	Fusobacterium nucleatum	16	14	10	10	17	13	Overlap between two biofilms
gi|222879135|gb|EEF14229.1|	30S ribosomal protein S1 [Campylobacter rectus RM3267]	Campylobacter rectus	7	7	6	17	11	13	Overlap between two biofilms
sp|P04406-2|G3P_HUMAN	Isoform 2 of Glyceraldehyde-3-phosphate dehydrogenase OS=Homo sapiens GN=GAPDH	Homo sapiens	0	0	0	6	0	0	10-species biofilm only
gi|400374376|gb|EJP27295.1|	PTS system sucrose-specific IIBC component [Streptococcus anginosus SK1138]	Streptococcus anginosus	0	0	0	2	1	1	10-species biofilm only
gi|237863723|gb|EEP65013.1|	3-deoxy-D-manno-octulosonic-acid transferase [Veillonella dispar ATCC 17748]	Veillonella dispar	1	1	2	1	0	0	Overlap between two biofilms
gi|237863794|gb|EEP65084.1|	methionine--tRNA ligase [Veillonella dispar ATCC 17748]	Veillonella dispar	16	14	14	9	11	12	Overlap between two biofilms
gi|237864460|gb|EEP65750.1|	dinuclear metal center protein, YbgI family [Veillonella dispar ATCC 17748]	Veillonella dispar	2	1	1	1	0	0	Overlap between two biofilms
gi|237865136|gb|EEP66426.1|	transcriptional regulator, LysR family [Veillonella dispar ATCC 17748]	Veillonella dispar	4	4	4	2	4	4	Overlap between two biofilms
gi|291316252|gb|EFE56688.1|	hypothetical protein HMPREF8579_0648 [Streptococcus oralis ATCC 35037]	Streptococcus oralis	0	1	0	0	0	2	Overlap between two biofilms
gi|291316863|gb|EFE57295.1|	transcriptional regulator, GntR family [Streptococcus oralis ATCC 35037]	Streptococcus oralis	2	1	1	4	3	3	Overlap between two biofilms
gi|19705180|ref|NP_602675.1|	peptidyl-prolyl cis-trans isomerase [Fusobacterium nucleatum subsp. nucleatum ATCC 25586]	Fusobacterium nucleatum	1	1	3	2	1	0	Overlap between two biofilms
sp|P01876|IGHA1_HUMAN	Ig alpha-1 chain C region OS=Homo sapiens GN=IGHA1 PE=1 SV=2	Homo sapiens	13	13	13	13	14	13	Overlap between two biofilms
gi|222879630|gb|EEF14720.1|	hypothetical protein CAMRE0001_0710 [Campylobacter rectus RM3267]	Campylobacter rectus	2	2	2	2	2	2	Overlap between two biofilms
gi|222879687|gb|EEF14777.1|	adenylosuccinate synthase [Campylobacter rectus RM3267]	Campylobacter rectus	0	2	2	7	7	6	Overlap between two biofilms
gi|387132598|ref|YP_006298570.1|	arginine repressor, C-terminal domain protein [Prevotella intermedia 17]	Prevotella intermedia	1	0	2	0	0	0	11-species biofilm only
gi|296155531|gb|EFG96296.1|	hypothetical protein HMPREF0397_0026 [Fusobacterium nucleatum subsp. nucleatum ATCC 23726]	Fusobacterium nucleatum	7	8	7	6	14	9	Overlap between two biofilms
gi|331265765|ref|YP_004325395.1|	heat-shock protein (activation of DnaK) [Streptococcus oralis Uo5]	Streptococcus oralis	0	0	0	0	0	0	Overlap between two biofilms
gi|237864133|gb|EEP65423.1|	shikimate kinase [Veillonella dispar ATCC 17748]	Veillonella dispar	4	5	5	1	2	4	Overlap between two biofilms
gi|237864829|gb|EEP66119.1|	hemerythrin HHE cation binding domain protein [Veillonella dispar ATCC 17748]	Veillonella dispar	11	11	9	2	5	7	Overlap between two biofilms
gi|291316592|gb|EFE57028.1|	LemA family protein [Streptococcus oralis ATCC 35037]	Streptococcus oralis	2	0	1	3	3	3	Overlap between two biofilms
gi|291317187|gb|EFE57614.1|	ribosomal protein S3 [Streptococcus oralis ATCC 35037]	Streptococcus oralis	11	11	11	11	11	12	Overlap between two biofilms
gi|315314845|gb|EFU62886.1|	dipeptidase PepV [Streptococcus oralis ATCC 49296]	Streptococcus oralis	4	0	1	1	1	4	Overlap between two biofilms
gi|387132898|ref|YP_006298870.1|	50S ribosomal protein L10 [Prevotella intermedia 17]	Prevotella intermedia	8	7	8	3	5	8	Overlap between two biofilms
gi|387132440|ref|YP_006298412.1|	cadmium-exporting ATPase [Prevotella intermedia 17]	Prevotella intermedia	0	1	4	0	0	0	11-species biofilm only
gi|19704191|ref|NP_603753.1|	glycogen branching protein [Fusobacterium nucleatum subsp. nucleatum ATCC 25586]	Fusobacterium nucleatum	2	1	2	1	2	3	Overlap between two biofilms
gi|19705179|ref|NP_602674.1|	ribose 5-phosphate isomerase [Fusobacterium nucleatum subsp. nucleatum ATCC 25586]	Fusobacterium nucleatum	2	3	4	3	4	3	Overlap between two biofilms
gi|19705162|ref|NP_602657.1|	acetoacetate:butyrate/acetate coenzyme A transferase [Fusobacterium nucleatum subsp. nucleatum ATCC 25586]	Fusobacterium nucleatum	14	17	13	15	15	15	Overlap between two biofilms
gi|222877757|gb|EEF12877.1|	peptidase Do [Campylobacter rectus RM3267]	Campylobacter rectus	1	0	1	4	3	3	Overlap between two biofilms
gi|19704035|ref|NP_603597.1|	protein translocase subunit SecF [Fusobacterium nucleatum subsp. nucleatum ATCC 25586]	Fusobacterium nucleatum	3	0	3	3	4	5	Overlap between two biofilms
gi|222879851|gb|EEF14940.1|	beta-ketoacyl-acyl-carrier-protein synthase II [Campylobacter rectus RM3267]	Campylobacter rectus	0	1	0	4	3	1	Overlap between two biofilms
gi|19703390|ref|NP_602952.1|	hypothetical protein FN0038 [Fusobacterium nucleatum subsp. nucleatum ATCC 25586]	Fusobacterium nucleatum	3	1	3	3	3	3	Overlap between two biofilms
gi|19703413|ref|NP_602975.1|	carboxypeptidase [Fusobacterium nucleatum subsp. nucleatum ATCC 25586]	Fusobacterium nucleatum	2	0	0	2	4	1	Overlap between two biofilms
gi|19703551|ref|NP_603113.1|	(R)-2-hydroxyglutaryl-CoA dehydratase activator protein [Fusobacterium nucleatum subsp. nucleatum ATCC 25586]	Fusobacterium nucleatum	2	3	3	2	5	4	Overlap between two biofilms
gi|19703684|ref|NP_603246.1|	transport protein [Fusobacterium nucleatum subsp. nucleatum ATCC 25586]	Fusobacterium nucleatum	2	2	2	2	3	3	Overlap between two biofilms
gi|188994744|ref|YP_001928996.1|	tryptophanase [Porphyromonas gingivalis ATCC 33277]	Porphyromonas gingivalis	0	0	0	2	9	4	10-species biofilm only
gi|237864019|gb|EEP65309.1|	cobyric acid synthase CobQ [Veillonella dispar ATCC 17748]	Veillonella dispar	6	8	5	3	5	6	Overlap between two biofilms
gi|237864265|gb|EEP65555.1|	hypothetical protein VEIDISOL_01435 [Veillonella dispar ATCC 17748]	Veillonella dispar	4	6	3	2	3	5	Overlap between two biofilms
gi|237865044|gb|EEP66334.1|	UDP-N-acetylglucosamine 2-epimerase [Veillonella dispar ATCC 17748]	Veillonella dispar	5	7	5	2	4	5	Overlap between two biofilms
gi|387133339|ref|YP_006299311.1|	putative glycine dehydrogenase subunit 2 [Prevotella intermedia 17]	Prevotella intermedia	8	7	8	0	4	4	Overlap between two biofilms
gi|315314872|gb|EFU62913.1|	pyridine nucleotide-disulfide oxidoreductase [Streptococcus oralis ATCC 49296]	Streptococcus oralis	6	5	5	7	5	7	Overlap between two biofilms
sp|O43866|CD5L_HUMAN	CD5 antigen-like OS=Homo sapiens GN=CD5L PE=1 SV=1	Homo sapiens	2	1	1	6	5	4	Overlap between two biofilms
sp|P01009|A1AT_HUMAN	Alpha-1-antitrypsin OS=Homo sapiens GN=SERPINA1 PE=1 SV=3	Homo sapiens	34	34	33	31	34	35	Overlap between two biofilms
sp|P01833|PIGR_HUMAN	Polymeric immunoglobulin receptor OS=Homo sapiens GN=PIGR PE=1 SV=4	Homo sapiens	13	12	11	12	13	17	Overlap between two biofilms
gi|387133064|ref|YP_006299036.1|	redoxin [Prevotella intermedia 17]	Prevotella intermedia	2	5	5	0	2	2	Overlap between two biofilms
gi|19704307|ref|NP_603869.1|	cobyrinic acid a,c-diamide synthase [Fusobacterium nucleatum subsp. nucleatum ATCC 25586]	Fusobacterium nucleatum	3	1	2	0	2	1	Overlap between two biofilms
gi|334147425|ref|YP_004510354.1|	chaperonin GroEL [Porphyromonas gingivalis TDC60]	Porphyromonas gingivalis	3	0	3	6	10	7	Overlap between two biofilms
gi|261867303|ref|YP_003255225.1|	chaperonin GroEL [Aggregatibacter actinomycetemcomitans D11S-1]	Aggregatibacter actinomycetemcomitans	15	17	15	4	3	0	Overlap between two biofilms
gi|222879072|gb|EEF14167.1|	ketol-acid reductoisomerase [Campylobacter rectus RM3267]	Campylobacter rectus	2	2	1	4	2	3	Overlap between two biofilms
gi|222879868|gb|EEF14957.1|	translation elongation factor G [Campylobacter rectus RM3267]	Campylobacter rectus	11	18	13	36	32	27	Overlap between two biofilms
gi|222880344|gb|EEF15431.1|	30S ribosomal protein S13 [Campylobacter rectus RM3267]	Campylobacter rectus	2	2	3	6	5	4	Overlap between two biofilms
gi|188995664|ref|YP_001929916.1|	urocanate hydratase [Porphyromonas gingivalis ATCC 33277]	Porphyromonas gingivalis	0	0	0	0	5	0	10-species biofilm only
gi|237863845|gb|EEP65135.1|	chaperonin GroS [Veillonella dispar ATCC 17748]	Veillonella dispar	5	4	5	5	4	5	Overlap between two biofilms
gi|237863978|gb|EEP65268.1|	methylthioadenosine phosphorylase [Veillonella dispar ATCC 17748]	Veillonella dispar	2	2	1	0	0	1	Overlap between two biofilms
gi|291316203|gb|EFE56639.1|	ABC transporter, ATP-binding protein [Streptococcus oralis ATCC 35037]	Streptococcus oralis	0	1	1	1	2	2	Overlap between two biofilms
gi|387133176|ref|YP_006299148.1|	DNA gyrase subunit A [Prevotella intermedia 17]	Prevotella intermedia	5	7	5	0	3	3	Overlap between two biofilms
gi|291316656|gb|EFE57092.1|	ribosomal protein L20 [Streptococcus oralis ATCC 35037]	Streptococcus oralis	8	7	7	8	8	9	Overlap between two biofilms
gi|291317137|gb|EFE57564.1|	DNA-directed RNA polymerase, beta subunit [Streptococcus oralis ATCC 35037]	Streptococcus oralis	12	8	8	21	13	20	Overlap between two biofilms
gi|315315314|gb|EFU63353.1|	50S ribosomal protein L4 [Streptococcus oralis ATCC 49296]	Streptococcus oralis	8	9	6	10	9	11	Overlap between two biofilms
gi|256718054|gb|EEU31610.1|	hypothetical protein HMPREF0946_01471 [Fusobacterium nucleatum subsp. vincentii 3_1_36A2]	Fusobacterium nucleatum	0	0	0	0	0	0	Overlap between two biofilms
sp|P02768|ALBU_HUMAN	Serum albumin OS=Homo sapiens GN=ALB PE=1 SV=2	Homo sapiens	56	53	53	51	54	55	Overlap between two biofilms
gi|19704621|ref|NP_604183.1|	30S ribosomal protein S13 [Fusobacterium nucleatum subsp. nucleatum ATCC 25586]	Fusobacterium nucleatum	6	7	5	7	8	7	Overlap between two biofilms
gi|387133271|ref|YP_006299243.1|	pyruvate kinase [Prevotella intermedia 17]	Prevotella intermedia	2	1	1	0	0	0	11-species biofilm only
gi|237864873|gb|EEP66163.1|	lipid kinase, YegS/Rv2252/BmrU family [Veillonella dispar ATCC 17748]	Veillonella dispar	2	1	0	0	0	0	11-species biofilm only
gi|222879399|gb|EEF14491.1|	outer membrane porin, OprD family [Campylobacter rectus RM3267]	Campylobacter rectus	15	8	9	17	14	15	Overlap between two biofilms
gi|222880148|gb|EEF15236.1|	CheW-like protein [Campylobacter rectus RM3267]	Campylobacter rectus	1	1	1	3	2	4	Overlap between two biofilms
gi|19703404|ref|NP_602966.1|	arsenate reductase [Fusobacterium nucleatum subsp. nucleatum ATCC 25586]	Fusobacterium nucleatum	0	1	0	3	2	0	Overlap between two biofilms
gi|325473118|gb|EGC76314.1|	OppA protein [Treponema denticola F0402]	Treponema denticola	1	3	1	0	3	0	Overlap between two biofilms
gi|237863402|gb|EEP64692.1|	ABC transporter, ATP-binding protein [Veillonella dispar ATCC 17748]	Veillonella dispar	9	7	7	6	5	8	Overlap between two biofilms
gi|237863471|gb|EEP64761.1|	peptidase propeptide and YPEB domain protein [Veillonella dispar ATCC 17748]	Veillonella dispar	8	8	6	5	6	8	Overlap between two biofilms
gi|237864289|gb|EEP65579.1|	precorrin-6Y C5,15-methyltransferase (decarboxylating), CbiT subunit [Veillonella dispar ATCC 17748]	Veillonella dispar	2	3	2	0	1	5	Overlap between two biofilms
gi|237864400|gb|EEP65690.1|	succinate CoA transferase [Veillonella dispar ATCC 17748]	Veillonella dispar	27	20	24	12	17	24	Overlap between two biofilms
gi|237864965|gb|EEP66255.1|	BMC domain protein [Veillonella dispar ATCC 17748]	Veillonella dispar	4	3	3	3	2	5	Overlap between two biofilms
gi|566237817|gb|ETI99310.1|	Heavy metal translocating P-type ATPase [Veillonella dispar DORA_11]	Veillonella dispar	13	10	10	11	6	9	Overlap between two biofilms
gi|237865092|gb|EEP66382.1|	translation elongation factor Tu [Veillonella dispar ATCC 17748]	Veillonella dispar	25	25	25	24	24	26	Overlap between two biofilms
gi|291316294|gb|EFE56730.1|	beta-ketoacyl-acyl-carrier-protein synthase II [Streptococcus oralis ATCC 35037]	Streptococcus oralis	2	2	1	3	2	6	Overlap between two biofilms
gi|291317327|gb|EFE57753.1|	chaperonin GroL [Streptococcus oralis ATCC 35037]	Streptococcus oralis	13	13	16	12	15	15	Overlap between two biofilms
gi|256718200|gb|EEU31756.1|	hypothetical protein HMPREF0946_01617 [Fusobacterium nucleatum subsp. vincentii 3_1_36A2]	Fusobacterium nucleatum	5	6	4	5	7	6	Overlap between two biofilms
gi|19704323|ref|NP_603885.1|	phosphoribosylaminoimidazole-succinocarboxamide synthase [Fusobacterium nucleatum subsp. nucleatum ATCC 25586]	Fusobacterium nucleatum	8	7	6	7	6	7	Overlap between two biofilms
gi|19704440|ref|NP_604002.1|	hypothetical protein FN1105 [Fusobacterium nucleatum subsp. nucleatum ATCC 25586]	Fusobacterium nucleatum	5	4	5	5	6	5	Overlap between two biofilms
gi|237864202|gb|EEP65492.1|	excinuclease ABC, B subunit [Veillonella dispar ATCC 17748]	Veillonella dispar	2	1	2	0	0	0	11-species biofilm only
gi|237864335|gb|EEP65625.1|	peptide chain release factor 1 [Veillonella dispar ATCC 17748]	Veillonella dispar	0	2	1	0	0	0	11-species biofilm only
gi|222879335|gb|EEF14427.1|	TonB-dependent receptor plug domain protein [Campylobacter rectus RM3267]	Campylobacter rectus	10	8	7	22	15	20	Overlap between two biofilms
gi|19704222|ref|NP_603784.1|	oligoendopeptidase F [Fusobacterium nucleatum subsp. nucleatum ATCC 25586]	Fusobacterium nucleatum	2	1	0	1	5	0	Overlap between two biofilms
gi|19703432|ref|NP_602994.1|	ethanolamine ammonia-lyase small subunit [Fusobacterium nucleatum subsp. nucleatum ATCC 25586]	Fusobacterium nucleatum	15	12	14	17	14	12	Overlap between two biofilms
gi|315187721|gb|EFU21475.1|	periplasmic binding protein [Streptococcus anginosus F0211]	Streptococcus anginosus	0	0	0	2	0	0	10-species biofilm only
gi|237863820|gb|EEP65110.1|	hypothetical protein VEIDISOL_00983 [Veillonella dispar ATCC 17748]	Veillonella dispar	8	5	8	6	7	7	Overlap between two biofilms
gi|237863851|gb|EEP65141.1|	SufB/sufD domain protein [Veillonella dispar ATCC 17748]	Veillonella dispar	11	8	9	6	6	9	Overlap between two biofilms
gi|237864068|gb|EEP65358.1|	ribosomal protein S2 [Veillonella dispar ATCC 17748]	Veillonella dispar	18	17	17	13	13	17	Overlap between two biofilms
gi|237864079|gb|EEP65369.1|	methionine adenosyltransferase [Veillonella dispar ATCC 17748]	Veillonella dispar	14	16	12	8	9	15	Overlap between two biofilms
gi|237864573|gb|EEP65863.1|	hypothetical protein VEIDISOL_00666 [Veillonella dispar ATCC 17748]	Veillonella dispar	2	3	2	1	3	3	Overlap between two biofilms
gi|237864998|gb|EEP66288.1|	phosphoenolpyruvate-dependent sugar phosphotransferase system, EIIA 2 [Veillonella dispar ATCC 17748]	Veillonella dispar	6	4	5	2	4	5	Overlap between two biofilms
gi|400374446|gb|EJP27365.1|	polyribonucleotide nucleotidyltransferase [Streptococcus anginosus SK1138]	Streptococcus anginosus	4	1	3	9	8	6	Overlap between two biofilms
gi|291316700|gb|EFE57136.1|	phosphoenolpyruvate carboxykinase (GTP) [Streptococcus oralis ATCC 35037]	Streptococcus oralis	3	0	0	1	0	3	Overlap between two biofilms
gi|387133423|ref|YP_006299395.1|	sporulation and cell division repeat protein [Prevotella intermedia 17]	Prevotella intermedia	6	5	6	0	3	4	Overlap between two biofilms
gi|315314586|gb|EFU62629.1|	ABC transporter, ATP-binding protein [Streptococcus oralis ATCC 49296]	Streptococcus oralis	1	2	1	2	0	2	Overlap between two biofilms
gi|387133095|ref|YP_006299067.1|	putative translation elongation factor G [Prevotella intermedia 17]	Prevotella intermedia	24	28	32	5	18	18	Overlap between two biofilms
gi|315314861|gb|EFU62902.1|	ferritin-like protein [Streptococcus oralis ATCC 49296]	Streptococcus oralis	6	6	5	6	7	6	Overlap between two biofilms
gi|315314881|gb|EFU62922.1|	fructose-1,6-bisphosphate aldolase, class II [Streptococcus oralis ATCC 49296]	Streptococcus oralis	20	20	21	17	21	20	Overlap between two biofilms
gi|256719615|gb|EEU33170.1|	50S ribosomal protein L24 [Fusobacterium nucleatum subsp. vincentii 3_1_36A2]	Fusobacterium nucleatum	3	4	5	5	5	4	Overlap between two biofilms
gi|492583629|ref|WP_005894846.1|	valyl-tRNA synthase [Fusobacterium nucleatum]	Fusobacterium nucleatum	2	0	0	3	1	1	Overlap between two biofilms
sp|P05090|APOD_HUMAN	Apolipoprotein D OS=Homo sapiens GN=APOD PE=1 SV=1	Homo sapiens	6	3	4	4	2	4	Overlap between two biofilms
gi|19704470|ref|NP_604032.1|	phosphonates-binding protein [Fusobacterium nucleatum subsp. nucleatum ATCC 25586]	Fusobacterium nucleatum	3	2	3	4	3	4	Overlap between two biofilms
gi|19704526|ref|NP_604088.1|	hypothetical protein FN1191 [Fusobacterium nucleatum subsp. nucleatum ATCC 25586]	Fusobacterium nucleatum	1	1	0	2	1	3	Overlap between two biofilms
gi|315189518|gb|EFU23212.1|	hypothetical protein HMPREF0813_00169 [Streptococcus anginosus F0211]	Streptococcus anginosus	1	1	1	5	5	3	Overlap between two biofilms
gi|387132915|ref|YP_006298887.1|	50S ribosomal protein L23 [Prevotella intermedia 17]	Prevotella intermedia	5	5	4	0	3	0	Overlap between two biofilms
gi|315189421|gb|EFU23116.1|	ribosomal protein S4 [Streptococcus anginosus F0211]	Streptococcus anginosus	10	14	12	15	15	15	Overlap between two biofilms
gi|387132550|ref|YP_006298522.1|	putative permease membrane region [Prevotella intermedia 17]	Prevotella intermedia	0	2	0	0	0	0	11-species biofilm only
gi|261867032|ref|YP_003254954.1|	F0F1 ATP synthase subunit beta [Aggregatibacter actinomycetemcomitans D11S-1]	Aggregatibacter actinomycetemcomitans	3	8	4	4	0	4	Overlap between two biofilms
gi|222878107|gb|EEF13218.1|	type II/IV secretion system protein [Campylobacter rectus RM3267]	Campylobacter rectus	1	1	2	14	7	6	Overlap between two biofilms
gi|222878154|gb|EEF13264.1|	outer membrane efflux protein [Campylobacter rectus RM3267]	Campylobacter rectus	1	0	1	4	2	3	Overlap between two biofilms
gi|19704228|ref|NP_603790.1|	hypothetical protein FN0893 [Fusobacterium nucleatum subsp. nucleatum ATCC 25586]	Fusobacterium nucleatum	1	1	1	1	0	2	Overlap between two biofilms
gi|371958858|gb|EHO76559.1|	hypothetical protein HMPREF9942_01689 [Fusobacterium nucleatum subsp. animalis F0419]	Fusobacterium nucleatum	0	0	0	0	0	0	Overlap between two biofilms
gi|19703402|ref|NP_602964.1|	fumarate reductase flavoprotein subunit [Fusobacterium nucleatum subsp. nucleatum ATCC 25586]	Fusobacterium nucleatum	24	25	18	20	22	23	Overlap between two biofilms
gi|19703527|ref|NP_603089.1|	sarcosine oxidase subunit alpha [Fusobacterium nucleatum subsp. nucleatum ATCC 25586]	Fusobacterium nucleatum	1	2	1	3	3	4	Overlap between two biofilms
gi|237863682|gb|EEP64972.1|	putative L-lactate dehydrogenase [Veillonella dispar ATCC 17748]	Veillonella dispar	5	2	2	0	3	3	Overlap between two biofilms
gi|237864159|gb|EEP65449.1|	aminopeptidase I zinc metalloprotease (M18) [Veillonella dispar ATCC 17748]	Veillonella dispar	13	9	9	3	5	7	Overlap between two biofilms
gi|237864843|gb|EEP66133.1|	succinate dehydrogenase or fumarate reductase, flavoprotein subunit [Veillonella dispar ATCC 17748]	Veillonella dispar	18	20	17	12	8	11	Overlap between two biofilms
gi|19705363|ref|NP_602858.1|	adenine phosphoribosyltransferase [Fusobacterium nucleatum subsp. nucleatum ATCC 25586]	Fusobacterium nucleatum	3	4	4	4	6	3	Overlap between two biofilms
gi|256718217|gb|EEU31773.1|	hypothetical protein HMPREF0946_01634 [Fusobacterium nucleatum subsp. vincentii 3_1_36A2]	Fusobacterium nucleatum	18	11	10	31	32	25	Overlap between two biofilms
sp|P60709|ACTB_HUMAN	Actin, cytoplasmic 1 OS=Homo sapiens GN=ACTB PE=1 SV=1	Homo sapiens	3	4	2	12	6	3	Overlap between two biofilms
gi|188994944|ref|YP_001929196.1|	branched-chain amino acid aminotransferase [Porphyromonas gingivalis ATCC 33277]	Porphyromonas gingivalis	0	1	0	3	6	5	Overlap between two biofilms
gi|19704612|ref|NP_604174.1|	aminoacyl-histidine dipeptidase [Fusobacterium nucleatum subsp. nucleatum ATCC 25586]	Fusobacterium nucleatum	13	9	9	13	15	12	Overlap between two biofilms
gi|237863270|gb|EEP64560.1|	aminotransferase, class I/II [Veillonella dispar ATCC 17748]	Veillonella dispar	3	2	2	1	1	3	Overlap between two biofilms
gi|19704917|ref|NP_602412.1|	nitrogen fixation iron-sulfur protein [Fusobacterium nucleatum subsp. nucleatum ATCC 25586]	Fusobacterium nucleatum	15	15	16	17	17	16	Overlap between two biofilms
sp|P02746|C1QB_HUMAN	Complement C1q subcomponent subunit B OS=Homo sapiens GN=C1QB PE=1 SV=3	Homo sapiens	5	7	7	5	5	5	Overlap between two biofilms
gi|19705141|ref|NP_602636.1|	hypothetical protein FN1836 [Fusobacterium nucleatum subsp. nucleatum ATCC 25586]	Fusobacterium nucleatum	5	6	0	4	8	3	Overlap between two biofilms
gi|387133320|ref|YP_006299292.1|	putative lipoprotein [Prevotella intermedia 17]	Prevotella intermedia	1	1	3	0	0	0	11-species biofilm only
gi|387133481|ref|YP_006299453.1|	50S ribosomal protein L35 [Prevotella intermedia 17]	Prevotella intermedia	0	2	2	0	0	0	11-species biofilm only
gi|222877738|gb|EEF12859.1|	aminotransferase, class I/II [Campylobacter rectus RM3267]	Campylobacter rectus	1	2	2	5	2	3	Overlap between two biofilms
gi|222880024|gb|EEF15112.1|	putative Tol-Pal system beta propeller repeat protein TolB [Campylobacter rectus RM3267]	Campylobacter rectus	0	1	1	4	2	4	Overlap between two biofilms
gi|222880122|gb|EEF15210.1|	nucleoside diphosphate kinase [Campylobacter rectus RM3267]	Campylobacter rectus	0	4	2	4	4	4	Overlap between two biofilms
gi|222880383|gb|EEF15470.1|	ribosomal protein L14 [Campylobacter rectus RM3267]	Campylobacter rectus	5	7	4	9	7	8	Overlap between two biofilms
gi|237863719|gb|EEP65009.1|	acyl-[acyl-carrier-protein]-UDP-N-acetylglucosamine O-acyltransferase [Veillonella dispar ATCC 17748]	Veillonella dispar	4	2	4	2	2	3	Overlap between two biofilms
gi|237863403|gb|EEP64693.1|	ABC transporter, substrate-binding protein [Veillonella dispar ATCC 17748]	Veillonella dispar	21	21	19	18	18	21	Overlap between two biofilms
gi|237863741|gb|EEP65031.1|	hypothetical protein VEIDISOL_01574 [Veillonella dispar ATCC 17748]	Veillonella dispar	5	3	2	0	1	3	Overlap between two biofilms
gi|19704093|ref|NP_603655.1|	rod shape-determining protein MreB [Fusobacterium nucleatum subsp. nucleatum ATCC 25586]	Fusobacterium nucleatum	6	5	6	9	8	8	Overlap between two biofilms
gi|222877790|gb|EEF12909.1|	Tat pathway signal sequence domain protein [Campylobacter rectus RM3267]	Campylobacter rectus	0	0	0	0	0	2	10-species biofilm only
gi|291316787|gb|EFE57223.1|	peptidase T [Streptococcus oralis ATCC 35037]	Streptococcus oralis	1	0	0	0	0	4	Overlap between two biofilms
gi|319811630|gb|EFW07906.1|	orotate phosphoribosyltransferase [Streptococcus anginosus 1_2_62CV]	Streptococcus anginosus	3	3	3	6	4	4	Overlap between two biofilms
gi|19705167|ref|NP_602662.1|	L-beta-lysine 5,6-aminomutase subunit beta [Fusobacterium nucleatum subsp. nucleatum ATCC 25586]	Fusobacterium nucleatum	17	12	15	12	16	15	Overlap between two biofilms
gi|19705315|ref|NP_602810.1|	ribosome-binding factor A [Fusobacterium nucleatum subsp. nucleatum ATCC 25586]	Fusobacterium nucleatum	1	1	2	1	1	1	Overlap between two biofilms
gi|19705337|ref|NP_602832.1|	hypothetical protein FN2047 [Fusobacterium nucleatum subsp. nucleatum ATCC 25586]	Fusobacterium nucleatum	64	71	61	59	65	74	Overlap between two biofilms
sp|P00734|THRB_HUMAN	Prothrombin OS=Homo sapiens GN=F2 PE=1 SV=2	Homo sapiens	8	8	4	10	8	8	Overlap between two biofilms
sp|P01617|KV204_HUMAN	Ig kappa chain V-II region TEW OS=Homo sapiens PE=1 SV=1	Homo sapiens	4	2	1	2	2	4	Overlap between two biofilms
gi|34541613|ref|NP_906092.1|	hemagglutinin protein HagE [Porphyromonas gingivalis W83]	Porphyromonas gingivalis	0	3	0	6	24	14	Overlap between two biofilms
gi|237863690|gb|EEP64980.1|	biotin--[acetyl-CoA-carboxylase] ligase [Veillonella dispar ATCC 17748]	Veillonella dispar	2	5	3	0	0	1	Overlap between two biofilms
gi|566235987|gb|ETI97820.1|	Serine/threonine protein kinase with PASTA sensorS [Veillonella dispar DORA_11]	Veillonella dispar	5	4	5	0	3	4	Overlap between two biofilms
gi|315314418|gb|EFU62462.1|	phosphate transport system regulatory protein PhoU [Streptococcus oralis ATCC 49296]	Streptococcus oralis	2	3	2	2	3	4	Overlap between two biofilms
gi|315188419|gb|EFU22145.1|	ribosomal protein L10 [Streptococcus anginosus F0211]	Streptococcus anginosus	10	10	10	12	10	12	Overlap between two biofilms
gi|315189495|gb|EFU23189.1|	ribosomal protein L20 [Streptococcus anginosus F0211]	Streptococcus anginosus	7	6	8	10	10	9	Overlap between two biofilms
gi|222880124|gb|EEF15212.1|	CheW-like protein [Campylobacter rectus RM3267]	Campylobacter rectus	2	2	4	6	4	5	Overlap between two biofilms
gi|222880373|gb|EEF15460.1|	50S ribosomal protein L3 [Campylobacter rectus RM3267]	Campylobacter rectus	4	4	2	6	5	4	Overlap between two biofilms
gi|296154087|gb|EFG94891.1|	tyrosine--tRNA ligase [Fusobacterium nucleatum subsp. nucleatum ATCC 23726]	Fusobacterium nucleatum	8	5	5	10	8	7	Overlap between two biofilms
gi|188995437|ref|YP_001929689.1|	50S ribosomal protein L10 [Porphyromonas gingivalis ATCC 33277]	Porphyromonas gingivalis	0	0	0	1	2	1	10-species biofilm only
gi|237863390|gb|EEP64680.1|	amidohydrolase [Veillonella dispar ATCC 17748]	Veillonella dispar	2	2	0	0	0	2	Overlap between two biofilms
gi|498299158|ref|WP_010613314.1|	sugar ABC transporter ATP-binding protein [Actinomyces oris]	Actinomyces oris	0	0	0	2	0	0	10-species biofilm only
gi|237863428|gb|EEP64718.1|	hypothetical protein VEIDISOL_01780 [Veillonella dispar ATCC 17748]	Veillonella dispar	31	32	31	31	30	32	Overlap between two biofilms
gi|237863739|gb|EEP65029.1|	hypothetical protein VEIDISOL_01572 [Veillonella dispar ATCC 17748]	Veillonella dispar	25	24	25	24	23	25	Overlap between two biofilms
gi|566235228|gb|ETI97181.1|	CBS protein [Veillonella dispar DORA_11]	Veillonella dispar	0	0	0	0	0	0	Overlap between two biofilms
gi|237864247|gb|EEP65537.1|	receptor family ligand-binding protein [Veillonella dispar ATCC 17748]	Veillonella dispar	18	17	17	14	13	15	Overlap between two biofilms
gi|237864976|gb|EEP66266.1|	transporter, lactate permease (LctP) family [Veillonella dispar ATCC 17748]	Veillonella dispar	3	1	1	2	2	2	Overlap between two biofilms
gi|387133837|ref|YP_006299809.1|	putative lipoprotein [Prevotella intermedia 17]	Prevotella intermedia	17	19	16	7	11	15	Overlap between two biofilms
gi|291317182|gb|EFE57609.1|	ribosomal protein L24 [Streptococcus oralis ATCC 35037]	Streptococcus oralis	6	6	6	4	5	6	Overlap between two biofilms
gi|533216873|gb|EEU32671.2|	DNA-directed RNA polymerase subunit alpha [Fusobacterium nucleatum subsp. vincentii 3_1_36A2]	Fusobacterium nucleatum	12	9	9	11	11	9	Overlap between two biofilms
gi|222878713|gb|EEF13812.1|	phosphopyruvate hydratase [Campylobacter rectus RM3267]	Campylobacter rectus	0	0	1	6	4	4	Overlap between two biofilms
gi|19704138|ref|NP_603700.1|	trifunctional thioredoxin/methionine sulfoxide reductase A/B protein [Fusobacterium nucleatum subsp. nucleatum ATCC 25586]	Fusobacterium nucleatum	2	1	1	1	2	1	Overlap between two biofilms
gi|222878837|gb|EEF13934.1|	large conductance mechanosensitive channel protein [Campylobacter rectus RM3267]	Campylobacter rectus	1	2	1	1	1	1	Overlap between two biofilms
gi|222880239|gb|EEF15326.1|	ribosomal protein S8 [Campylobacter rectus RM3267]	Campylobacter rectus	3	4	4	9	5	6	Overlap between two biofilms
gi|319811446|gb|EFW07741.1|	E1-E2 family Cation-transporting ATPase [Streptococcus anginosus 1_2_62CV]	Streptococcus anginosus	0	0	0	3	4	2	10-species biofilm only
gi|237864220|gb|EEP65510.1|	putative enoyl-[acyl-carrier-protein] reductase II [Veillonella dispar ATCC 17748]	Veillonella dispar	9	9	9	7	8	7	Overlap between two biofilms
gi|237863274|gb|EEP64564.1|	FAD dependent oxidoreductase [Veillonella dispar ATCC 17748]	Veillonella dispar	3	3	3	2	4	4	Overlap between two biofilms
gi|237864038|gb|EEP65328.1|	histidine triad domain protein [Veillonella dispar ATCC 17748]	Veillonella dispar	3	3	3	2	2	2	Overlap between two biofilms
gi|237864066|gb|EEP65356.1|	UMP kinase [Veillonella dispar ATCC 17748]	Veillonella dispar	6	6	5	5	5	7	Overlap between two biofilms
gi|237864208|gb|EEP65498.1|	beta-ketoacyl-acyl-carrier-protein synthase II [Veillonella dispar ATCC 17748]	Veillonella dispar	16	13	14	9	12	14	Overlap between two biofilms
gi|237864378|gb|EEP65668.1|	putative selenium metabolism hydrolase [Veillonella dispar ATCC 17748]	Veillonella dispar	24	24	23	18	20	24	Overlap between two biofilms
gi|237864780|gb|EEP66070.1|	lactaldehyde reductase [Veillonella dispar ATCC 17748]	Veillonella dispar	11	11	12	4	9	8	Overlap between two biofilms
gi|237865121|gb|EEP66411.1|	DNA-directed RNA polymerase, alpha subunit [Veillonella dispar ATCC 17748]	Veillonella dispar	16	17	15	11	16	14	Overlap between two biofilms
gi|319811717|gb|EFW07983.1|	6-phosphogluconate dehydrogenase [Streptococcus anginosus 1_2_62CV]	Streptococcus anginosus	4	3	3	13	7	8	Overlap between two biofilms
sp|P01700|LV102_HUMAN	Ig lambda chain V-I region HA OS=Homo sapiens PE=1 SV=1	Homo sapiens	1	1	1	1	1	2	Overlap between two biofilms
gi|188994593|ref|YP_001928845.1|	hypothetical protein PGN_0729 [Porphyromonas gingivalis ATCC 33277]	Porphyromonas gingivalis	0	3	1	4	13	9	Overlap between two biofilms
gi|387133036|ref|YP_006299008.1|	M6 family metalloprotease domain-containing protein [Prevotella intermedia 17]	Prevotella intermedia	23	22	25	8	13	19	Overlap between two biofilms
gi|19704683|ref|NP_604245.1|	ABC transporter ATP-binding protein [Fusobacterium nucleatum subsp. nucleatum ATCC 25586]	Fusobacterium nucleatum	2	1	2	3	2	1	Overlap between two biofilms
gi|315188351|gb|EFU22077.1|	hypothetical protein HMPREF0813_01431 [Streptococcus anginosus F0211]	Streptococcus anginosus	3	3	3	3	2	2	Overlap between two biofilms
gi|315189333|gb|EFU23028.1|	hypothetical protein HMPREF0813_00270 [Streptococcus anginosus F0211]	Streptococcus anginosus	2	3	3	4	4	4	Overlap between two biofilms
gi|315315566|gb|EFU63605.1|	serine--tRNA ligase [Streptococcus oralis ATCC 49296]	Streptococcus oralis	2	4	4	5	4	10	Overlap between two biofilms
gi|222880093|gb|EEF15181.1|	thioredoxin [Campylobacter rectus RM3267]	Campylobacter rectus	3	6	3	6	6	6	Overlap between two biofilms
gi|395488260|gb|EJG09134.1|	LysR family transcriptional regulator [Fusobacterium nucleatum subsp. fusiforme ATCC 51190]	Fusobacterium nucleatum	2	1	1	2	5	2	Overlap between two biofilms
gi|19703431|ref|NP_602993.1|	ethanolamine ammonia-lyase heavy subunit [Fusobacterium nucleatum subsp. nucleatum ATCC 25586]	Fusobacterium nucleatum	14	13	13	13	17	17	Overlap between two biofilms
gi|19703524|ref|NP_603086.1|	ankyrin repeat-containing protein [Fusobacterium nucleatum subsp. nucleatum ATCC 25586]	Fusobacterium nucleatum	7	7	5	5	6	6	Overlap between two biofilms
gi|19703818|ref|NP_603380.1|	uracil phosphoribosyltransferase [Fusobacterium nucleatum subsp. nucleatum ATCC 25586]	Fusobacterium nucleatum	7	10	6	9	10	7	Overlap between two biofilms
gi|19703852|ref|NP_603414.1|	outer membrane protein TolC [Fusobacterium nucleatum subsp. nucleatum ATCC 25586]	Fusobacterium nucleatum	0	1	0	0	2	1	Overlap between two biofilms
sp|P22528|SPR1B_HUMAN	Cornifin-B OS=Homo sapiens GN=SPRR1B PE=1 SV=2	Homo sapiens	0	0	0	4	0	0	10-species biofilm only
gi|315188572|gb|EFU22281.1|	hypothetical protein HMPREF0813_01007 [Streptococcus anginosus F0211]	Streptococcus anginosus	0	0	0	0	2	0	10-species biofilm only
gi|315188843|gb|EFU22548.1|	glutamyl aminopeptidase [Streptococcus anginosus F0211]	Streptococcus anginosus	0	0	0	3	0	0	10-species biofilm only
gi|237863485|gb|EEP64775.1|	FAD binding domain in molybdopterin dehydrogenase [Veillonella dispar ATCC 17748]	Veillonella dispar	3	3	1	0	1	2	Overlap between two biofilms
gi|237864026|gb|EEP65316.1|	homoserine dehydrogenase [Veillonella dispar ATCC 17748]	Veillonella dispar	8	3	6	4	5	5	Overlap between two biofilms
gi|237865052|gb|EEP66342.1|	ATP synthase F1, gamma subunit [Veillonella dispar ATCC 17748]	Veillonella dispar	5	4	6	3	3	2	Overlap between two biofilms
gi|291316606|gb|EFE57042.1|	flavodoxin [Streptococcus oralis ATCC 35037]	Streptococcus oralis	4	4	4	2	5	4	Overlap between two biofilms
gi|387133377|ref|YP_006299349.1|	phosphorylase family protein [Prevotella intermedia 17]	Prevotella intermedia	5	5	6	0	1	0	Overlap between two biofilms
gi|387131894|ref|YP_006297867.1|	CobW/P47K family protein [Prevotella intermedia 17]	Prevotella intermedia	2	2	4	0	0	0	11-species biofilm only
gi|315315166|gb|EFU63207.1|	ATP synthase F1, alpha subunit [Streptococcus oralis ATCC 49296]	Streptococcus oralis	6	4	4	7	5	8	Overlap between two biofilms
gi|511334891|gb|EPC07927.1|	hypothetical protein HMPREF9369_02735 [Fusobacterium nucleatum subsp. polymorphum F0401]	Fusobacterium nucleatum	0	0	0	0	0	0	Overlap between two biofilms
gi|19703891|ref|NP_603453.1|	hypothetical protein FN0556 [Fusobacterium nucleatum subsp. nucleatum ATCC 25586]	Fusobacterium nucleatum	6	6	7	5	7	6	Overlap between two biofilms
gi|19704111|ref|NP_603673.1|	asparagine synthetase AsnA [Fusobacterium nucleatum subsp. nucleatum ATCC 25586]	Fusobacterium nucleatum	0	2	1	0	3	0	Overlap between two biofilms
gi|19704609|ref|NP_604171.1|	acriflavin resistance protein E [Fusobacterium nucleatum subsp. nucleatum ATCC 25586]	Fusobacterium nucleatum	2	2	2	2	4	2	Overlap between two biofilms
gi|566221813|gb|ETI86965.1|	GMP synthase glutamine-hydrolyzing [Streptococcus anginosus DORA_7]	Streptococcus anginosus	6	4	4	7	10	9	Overlap between two biofilms
gi|315188976|gb|EFU22680.1|	peroxiredoxin [Streptococcus anginosus F0211]	Streptococcus anginosus	6	7	7	8	7	8	Overlap between two biofilms
gi|325474046|gb|EGC77234.1|	flagellar filament core protein [Treponema denticola F0402]	Treponema denticola	0	2	0	0	0	0	11-species biofilm only
gi|19704143|ref|NP_603705.1|	phosphoglycerate mutase [Fusobacterium nucleatum subsp. nucleatum ATCC 25586]	Fusobacterium nucleatum	2	0	1	0	0	0	11-species biofilm only
gi|551108340|gb|ERT39457.1|	hypothetical protein HMPREF1766_00182, partial [Fusobacterium nucleatum CTI-5]	Fusobacterium nucleatum	46	56	45	47	50	53	Overlap between two biofilms
gi|371959455|gb|EHO77141.1|	hypothetical protein HMPREF9942_01442 [Fusobacterium nucleatum subsp. animalis F0419]	Fusobacterium nucleatum	0	0	6	0	0	0	11-species biofilm only
gi|339890872|gb|EGQ79935.1|	outer membrane protein [Fusobacterium nucleatum subsp. animalis ATCC 51191]	Fusobacterium nucleatum	0	0	0	0	0	0	Overlap between two biofilms
gi|19703434|ref|NP_602996.1|	ethanolamine utilization protein EutM [Fusobacterium nucleatum subsp. nucleatum ATCC 25586]	Fusobacterium nucleatum	3	3	3	3	4	5	Overlap between two biofilms
gi|19703760|ref|NP_603322.1|	bifunctional pyrimidine regulatory protein PyrR uracil phosphoribosyltransferase [Fusobacterium nucleatum subsp. nucleatum ATCC 25586]	Fusobacterium nucleatum	0	2	0	0	2	2	Overlap between two biofilms
sp|P06733|ENOA_HUMAN	Alpha-enolase OS=Homo sapiens GN=ENO1 PE=1 SV=2	Homo sapiens	0	0	0	5	0	0	10-species biofilm only
gi|237863326|gb|EEP64616.1|	NAD dependent epimerase/dehydratase family protein [Veillonella dispar ATCC 17748]	Veillonella dispar	2	5	4	1	4	5	Overlap between two biofilms
gi|237863952|gb|EEP65242.1|	ribosomal protein L19 [Veillonella dispar ATCC 17748]	Veillonella dispar	8	8	7	7	8	8	Overlap between two biofilms
gi|237864316|gb|EEP65606.1|	UDP-N-acetylmuramoyl-L-alanyl-D-glutamate--2,6-diaminopimelate ligase [Veillonella dispar ATCC 17748]	Veillonella dispar	6	7	5	1	2	4	Overlap between two biofilms
gi|566235092|gb|ETI97045.1|	Precorrin-4 C11-methyltransferase [Veillonella dispar DORA_11]	Veillonella dispar	3	4	5	2	5	5	Overlap between two biofilms
gi|237865011|gb|EEP66301.1|	ABC transporter, permease protein [Veillonella dispar ATCC 17748]	Veillonella dispar	1	1	0	0	1	2	Overlap between two biofilms
gi|333768951|gb|EGL46106.1|	foldase protein PrsA [Streptococcus anginosus SK52 = DSM 20563]	Streptococcus anginosus	1	1	2	8	3	4	Overlap between two biofilms
gi|291316865|gb|EFE57297.1|	PTS system sorbose subfamily IIB component [Streptococcus oralis ATCC 35037]	Streptococcus oralis	7	7	6	7	6	8	Overlap between two biofilms
gi|387133784|ref|YP_006299756.1|	DNA protection during starvation protein [Prevotella intermedia 17]	Prevotella intermedia	3	6	4	0	0	1	Overlap between two biofilms
gi|19705284|ref|NP_602779.1|	tyrosine phenol-lyase [Fusobacterium nucleatum subsp. nucleatum ATCC 25586]	Fusobacterium nucleatum	36	34	33	31	33	37	Overlap between two biofilms
sp|P02649|APOE_HUMAN	Apolipoprotein E OS=Homo sapiens GN=APOE PE=1 SV=1	Homo sapiens	6	7	3	5	6	7	Overlap between two biofilms
gi|19704478|ref|NP_604040.1|	glucosamine-6-phosphate deaminase [Fusobacterium nucleatum subsp. nucleatum ATCC 25586]	Fusobacterium nucleatum	8	3	6	6	9	5	Overlap between two biofilms
gi|237864015|gb|EEP65305.1|	putative histidinol-phosphate transaminase [Veillonella dispar ATCC 17748]	Veillonella dispar	2	1	3	2	1	3	Overlap between two biofilms
gi|566235399|gb|ETI97346.1|	Transcriptional regulator, DeoR family [Veillonella dispar DORA_11]	Veillonella dispar	3	3	2	0	2	1	Overlap between two biofilms
gi|237863360|gb|EEP64650.1|	putative translation elongation factor G [Veillonella dispar ATCC 17748]	Veillonella dispar	5	5	3	8	9	9	Overlap between two biofilms
gi|566236559|gb|ETI98292.1|	Nitroreductase family protein [Veillonella dispar DORA_11]	Veillonella dispar	3	1	0	1	1	0	Overlap between two biofilms
gi|387132911|ref|YP_006298883.1|	translation elongation factor G [Prevotella intermedia 17]	Prevotella intermedia	15	18	13	5	7	12	Overlap between two biofilms
gi|566218965|gb|ETI84585.1|	Transketolase [Streptococcus anginosus DORA_7]	Streptococcus anginosus	1	1	0	7	4	2	Overlap between two biofilms
gi|237863720|gb|EEP65010.1|	hypothetical protein VEIDISOL_01553 [Veillonella dispar ATCC 17748]	Veillonella dispar	2	1	1	0	0	0	11-species biofilm only
gi|222879820|gb|EEF14909.1|	ribosomal protein S2 [Campylobacter rectus RM3267]	Campylobacter rectus	8	8	6	14	15	16	Overlap between two biofilms
gi|551182483|gb|ERT46385.1|	hypothetical protein HMPREF1767_01986, partial [Fusobacterium nucleatum CTI-6]	Fusobacterium nucleatum	5	6	7	6	7	8	Overlap between two biofilms
gi|296154474|gb|EFG95266.1|	amidohydrolase [Fusobacterium nucleatum subsp. nucleatum ATCC 23726]	Fusobacterium nucleatum	4	2	0	10	10	5	Overlap between two biofilms
gi|19703749|ref|NP_603311.1|	hypothetical protein FN0407 [Fusobacterium nucleatum subsp. nucleatum ATCC 25586]	Fusobacterium nucleatum	5	6	4	4	4	7	Overlap between two biofilms
gi|19703752|ref|NP_603314.1|	6-phosphofructokinase [Fusobacterium nucleatum subsp. nucleatum ATCC 25586]	Fusobacterium nucleatum	6	5	3	6	7	6	Overlap between two biofilms
gi|161579533|ref|NP_904630.2|	50S ribosomal protein L21 [Porphyromonas gingivalis W83]	Porphyromonas gingivalis	0	0	0	0	2	1	10-species biofilm only
gi|315188635|gb|EFU22344.1|	single-strand binding family protein [Streptococcus anginosus F0211]	Streptococcus anginosus	0	0	0	4	2	2	10-species biofilm only
gi|237863701|gb|EEP64991.1|	UDP-N-acetylglucosamine 1-carboxyvinyltransferase [Veillonella dispar ATCC 17748]	Veillonella dispar	7	11	9	3	5	11	Overlap between two biofilms
gi|237863758|gb|EEP65048.1|	signal recognition particle protein [Veillonella dispar ATCC 17748]	Veillonella dispar	4	4	3	3	3	5	Overlap between two biofilms
gi|237863760|gb|EEP65050.1|	hypothetical protein VEIDISOL_01594 [Veillonella dispar ATCC 17748]	Veillonella dispar	2	1	2	1	2	2	Overlap between two biofilms
gi|237864179|gb|EEP65469.1|	macro domain protein [Veillonella dispar ATCC 17748]	Veillonella dispar	4	4	3	4	3	6	Overlap between two biofilms
gi|237864215|gb|EEP65505.1|	fatty acid/phospholipid synthesis protein PlsX [Veillonella dispar ATCC 17748]	Veillonella dispar	2	2	5	2	1	3	Overlap between two biofilms
gi|237864693|gb|EEP65983.1|	DNA polymerase III, beta subunit [Veillonella dispar ATCC 17748]	Veillonella dispar	7	10	6	6	3	9	Overlap between two biofilms
gi|540784010|dbj|GAD46287.1|	peroxiredoxin [Streptococcus anginosus T5]	Streptococcus anginosus	7	9	9	10	8	8	Overlap between two biofilms
gi|291317064|gb|EFE57491.1|	phosphodiesterase family protein [Streptococcus oralis ATCC 35037]	Streptococcus oralis	0	2	3	1	2	1	Overlap between two biofilms
gi|387133873|ref|YP_006299845.1|	transport energizing protein, ExbD/TolR family [Prevotella intermedia 17]	Prevotella intermedia	5	6	7	2	3	6	Overlap between two biofilms
gi|291317183|gb|EFE57610.1|	ribosomal protein L14 [Streptococcus oralis ATCC 35037]	Streptococcus oralis	12	11	12	13	11	12	Overlap between two biofilms
gi|291317057|gb|EFE57484.1|	periplasmic binding protein [Streptococcus oralis ATCC 35037]	Streptococcus oralis	2	0	0	1	1	0	Overlap between two biofilms
gi|19705348|ref|NP_602843.1|	hypothetical protein FN2058 [Fusobacterium nucleatum subsp. nucleatum ATCC 25586]	Fusobacterium nucleatum	79	74	76	75	82	82	Overlap between two biofilms
gi|19704527|ref|NP_604089.1|	hypothetical protein FN1192 [Fusobacterium nucleatum subsp. nucleatum ATCC 25586]	Fusobacterium nucleatum	4	4	4	7	4	6	Overlap between two biofilms
gi|19704641|ref|NP_604203.1|	methyltransferase [Fusobacterium nucleatum subsp. nucleatum ATCC 25586]	Fusobacterium nucleatum	1	0	2	1	2	3	Overlap between two biofilms
gi|291315929|gb|EFE56373.1|	riboflavin biosynthesis protein RibF [Streptococcus oralis ATCC 35037]	Streptococcus oralis	1	0	0	2	1	2	Overlap between two biofilms
gi|387133170|ref|YP_006299142.1|	D-isomer specific 2-hydroxyacid dehydrogenase, catalytic domain protein [Prevotella intermedia 17]	Prevotella intermedia	22	24	22	10	16	20	Overlap between two biofilms
gi|237864510|gb|EEP65800.1|	fructose-1,6-bisphosphate aldolase, class II [Veillonella dispar ATCC 17748]	Veillonella dispar	16	15	10	8	12	14	Overlap between two biofilms
gi|566237534|gb|ETI99079.1|	Transcriptional regulator, LysR family [Veillonella dispar DORA_11]	Veillonella dispar	3	2	3	2	3	2	Overlap between two biofilms
gi|296154493|gb|EFG95285.1|	peptidase, S41 family [Fusobacterium nucleatum subsp. nucleatum ATCC 23726]	Fusobacterium nucleatum	2	5	3	3	4	3	Overlap between two biofilms
gi|237864959|gb|EEP66249.1|	BMC domain protein [Veillonella dispar ATCC 17748]	Veillonella dispar	4	3	3	3	1	2	Overlap between two biofilms
gi|566242927|gb|ETJ02240.1|	DNA-directed RNA polymerase subunit beta [Veillonella dispar DORA_11]	Veillonella dispar	41	43	38	24	27	42	Overlap between two biofilms
sp|P02538|K2C6A_HUMAN	Keratin, type II cytoskeletal 6A OS=Homo sapiens GN=KRT6A PE=1 SV=3	Homo sapiens	9	8	4	45	10	7	Overlap between two biofilms
gi|19705143|ref|NP_602638.1|	glycerol uptake facilitator protein [Fusobacterium nucleatum subsp. nucleatum ATCC 25586]	Fusobacterium nucleatum	1	2	2	2	2	2	Overlap between two biofilms
gi|222879734|gb|EEF14824.1|	hypothetical protein CAMRE0001_0704 [Campylobacter rectus RM3267]	Campylobacter rectus	8	9	9	11	9	8	Overlap between two biofilms
gi|222879834|gb|EEF14923.1|	ribosomal protein L11 [Campylobacter rectus RM3267]	Campylobacter rectus	1	2	0	4	5	4	Overlap between two biofilms
gi|19703436|ref|NP_602998.1|	acetaldehyde dehydrogenase [Fusobacterium nucleatum subsp. nucleatum ATCC 25586]	Fusobacterium nucleatum	8	7	8	8	15	10	Overlap between two biofilms
gi|387132616|ref|YP_006298588.1|	methionine adenosyltransferase [Prevotella intermedia 17]	Prevotella intermedia	5	3	3	0	0	0	11-species biofilm only
gi|188994739|ref|YP_001928991.1|	DNA gyrase A subunit [Porphyromonas gingivalis ATCC 33277]	Porphyromonas gingivalis	0	0	0	0	3	0	10-species biofilm only
gi|237863423|gb|EEP64713.1|	nitrate reductase, alpha subunit [Veillonella dispar ATCC 17748]	Veillonella dispar	47	42	38	18	21	28	Overlap between two biofilms
gi|237864302|gb|EEP65592.1|	cobyrinic acid a,c-diamide synthase [Veillonella dispar ATCC 17748]	Veillonella dispar	11	10	7	7	6	11	Overlap between two biofilms
gi|566235099|gb|ETI97052.1|	Fructose-1,6-bisphosphate aldolase, class II [Veillonella dispar DORA_11]	Veillonella dispar	14	12	7	6	9	10	Overlap between two biofilms
gi|237865075|gb|EEP66365.1|	hypothetical protein VEIDISOL_00439 [Veillonella dispar ATCC 17748]	Veillonella dispar	3	3	3	0	1	3	Overlap between two biofilms
gi|237865104|gb|EEP66394.1|	ribosomal protein L14 [Veillonella dispar ATCC 17748]	Veillonella dispar	11	11	9	10	10	10	Overlap between two biofilms
gi|291315887|gb|EFE56331.1|	ribose-phosphate diphosphokinase [Streptococcus oralis ATCC 35037]	Streptococcus oralis	1	1	0	2	0	1	Overlap between two biofilms
gi|319810437|gb|EFW06779.1|	alcohol dehydrogenase [Streptococcus anginosus 1_2_62CV]	Streptococcus anginosus	2	0	2	6	3	3	Overlap between two biofilms
gi|315188917|gb|EFU22621.1|	DivIVA domain protein [Streptococcus anginosus F0211]	Streptococcus anginosus	4	7	5	10	8	10	Overlap between two biofilms
gi|315315286|gb|EFU63326.1|	manganese ABC transporter substrate-binding lipoprotein [Streptococcus oralis ATCC 49296]	Streptococcus oralis	9	4	6	6	5	11	Overlap between two biofilms
gi|315315589|gb|EFU63628.1|	NinF protein [Streptococcus oralis ATCC 49296]	Streptococcus oralis	0	0	1	3	0	3	Overlap between two biofilms
sp|P01766|HV305_HUMAN	Ig heavy chain V-III region BRO OS=Homo sapiens PE=1 SV=1	Homo sapiens	3	3	3	3	3	3	Overlap between two biofilms
sp|P0C0L5|CO4B_HUMAN	Complement C4-B OS=Homo sapiens GN=C4B PE=1 SV=2	Homo sapiens	14	17	10	10	15	17	Overlap between two biofilms
sp|P12821|ACE_HUMAN	Angiotensin-converting enzyme OS=Homo sapiens GN=ACE PE=1 SV=1	Homo sapiens	2	1	2	1	1	2	Overlap between two biofilms
gi|19704333|ref|NP_603895.1|	dipeptide-binding protein [Fusobacterium nucleatum subsp. nucleatum ATCC 25586]	Fusobacterium nucleatum	9	7	11	5	8	9	Overlap between two biofilms
gi|387133611|ref|YP_006299583.1|	hypothetical protein PIN17_A1738 [Prevotella intermedia 17]	Prevotella intermedia	4	2	2	0	0	0	11-species biofilm only
gi|387132430|ref|YP_006298402.1|	DNA topoisomerase I [Prevotella intermedia 17]	Prevotella intermedia	2	1	3	0	0	0	11-species biofilm only
gi|222877530|gb|EEF12660.1|	Biotin-requiring enzyme [Campylobacter rectus RM3267]	Campylobacter rectus	1	1	1	4	2	1	Overlap between two biofilms
gi|222878147|gb|EEF13257.1|	type I secretion membrane fusion protein, HlyD family [Campylobacter rectus RM3267]	Campylobacter rectus	0	0	1	7	2	2	Overlap between two biofilms
gi|222879287|gb|EEF14380.1|	SPFH/Band 7/PHB domain protein [Campylobacter rectus RM3267]	Campylobacter rectus	3	4	2	9	6	6	Overlap between two biofilms
gi|222880048|gb|EEF15136.1|	outer membrane protein assembly complex, YaeT protein [Campylobacter rectus RM3267]	Campylobacter rectus	2	1	1	7	4	5	Overlap between two biofilms
gi|339889526|gb|EGQ78819.1|	hypothetical protein HMPREF9094_2154 [Fusobacterium nucleatum subsp. animalis ATCC 51191]	Fusobacterium nucleatum	0	0	0	0	0	0	Overlap between two biofilms
gi|19703738|ref|NP_603300.1|	dipeptide-binding protein [Fusobacterium nucleatum subsp. nucleatum ATCC 25586]	Fusobacterium nucleatum	35	38	36	37	38	40	Overlap between two biofilms
gi|188995451|ref|YP_001929703.1|	elongation factor Ts [Porphyromonas gingivalis ATCC 33277]	Porphyromonas gingivalis	0	0	0	0	6	1	10-species biofilm only
gi|237864138|gb|EEP65428.1|	translation initiation factor IF-2 [Veillonella dispar ATCC 17748]	Veillonella dispar	13	11	11	6	6	7	Overlap between two biofilms
gi|237864404|gb|EEP65694.1|	methylmalonyl-CoA epimerase [Veillonella dispar ATCC 17748]	Veillonella dispar	9	9	8	7	8	8	Overlap between two biofilms
gi|237864526|gb|EEP65816.1|	conserved hypothetical protein TIGR00153 [Veillonella dispar ATCC 17748]	Veillonella dispar	5	5	4	1	2	4	Overlap between two biofilms
gi|237865062|gb|EEP66352.1|	hydroxylamine reductase [Veillonella dispar ATCC 17748]	Veillonella dispar	11	13	13	8	11	6	Overlap between two biofilms
gi|291316603|gb|EFE57039.1|	ribosomal protein L31 [Streptococcus oralis ATCC 35037]	Streptococcus oralis	5	4	4	5	6	5	Overlap between two biofilms
gi|387132884|ref|YP_006298856.1|	CARDB domain protein [Prevotella intermedia 17]	Prevotella intermedia	35	37	40	9	21	25	Overlap between two biofilms
gi|315314929|gb|EFU62970.1|	TipAS antibiotic-recognition domain protein [Streptococcus oralis ATCC 49296]	Streptococcus oralis	3	2	3	0	3	3	Overlap between two biofilms
gi|511335617|gb|EPC08096.1|	hypothetical protein HMPREF9369_02900 [Fusobacterium nucleatum subsp. polymorphum F0401]	Fusobacterium nucleatum	10	9	7	9	10	11	Overlap between two biofilms
sp|P01871|IGHM_HUMAN	Ig mu chain C region OS=Homo sapiens GN=IGHM PE=1 SV=3	Homo sapiens	18	17	14	18	19	19	Overlap between two biofilms
sp|Q1MSJ5-1|CSPP1_HUMAN	Isoform 1 of Centrosome and spindle pole-associated protein 1 OS=Homo sapiens GN=CSPP1	Homo sapiens	0	1	2	0	1	0	Overlap between two biofilms
gi|315188515|gb|EFU22225.1|	UTP--glucose-1-phosphate uridylyltransferase [Streptococcus anginosus F0211]	Streptococcus anginosus	3	3	5	3	5	5	Overlap between two biofilms
gi|19704566|ref|NP_604128.1|	inosine-5'-monophosphate dehydrogenase [Fusobacterium nucleatum subsp. nucleatum ATCC 25586]	Fusobacterium nucleatum	20	13	13	16	18	18	Overlap between two biofilms
gi|315315575|gb|EFU63614.1|	3-oxoacyl-[acyl-carrier-protein] reductase [Streptococcus oralis ATCC 49296]	Streptococcus oralis	5	6	7	6	6	8	Overlap between two biofilms
gi|387133634|ref|YP_006299606.1|	dTDP-glucose 4,6-dehydratase [Prevotella intermedia 17]	Prevotella intermedia	3	4	4	0	1	3	Overlap between two biofilms
gi|315315747|gb|EFU63784.1|	cysteine synthase A [Streptococcus oralis ATCC 49296]	Streptococcus oralis	14	15	14	14	16	16	Overlap between two biofilms
gi|315189596|gb|EFU23288.1|	preprotein translocase, SecA subunit [Streptococcus anginosus F0211]	Streptococcus anginosus	4	4	0	15	6	8	Overlap between two biofilms
gi|566218450|gb|ETI84107.1|	hypothetical protein Q615_SPAC00133G0084 [Streptococcus anginosus DORA_7]	Streptococcus anginosus	1	1	1	3	3	1	Overlap between two biofilms
gi|19704926|ref|NP_602421.1|	adenylosuccinate synthetase [Fusobacterium nucleatum subsp. nucleatum ATCC 25586]	Fusobacterium nucleatum	14	12	14	12	13	14	Overlap between two biofilms
gi|222877532|gb|EEF12662.1|	phosphoenolpyruvate carboxykinase (ATP) [Campylobacter rectus RM3267]	Campylobacter rectus	0	2	1	15	6	4	Overlap between two biofilms
gi|188995553|ref|YP_001929805.1|	transketolase [Porphyromonas gingivalis ATCC 33277]	Porphyromonas gingivalis	0	0	0	0	4	0	10-species biofilm only
gi|319811802|gb|EFW08068.1|	D-alanine-D-alanine ligase [Streptococcus anginosus 1_2_62CV]	Streptococcus anginosus	0	0	0	3	0	0	10-species biofilm only
gi|315187822|gb|EFU21569.1|	hypothetical protein HMPREF0813_01891 [Streptococcus anginosus F0211]	Streptococcus anginosus	0	0	0	2	2	2	10-species biofilm only
gi|315189155|gb|EFU22856.1|	phosphorylase, glycogen/starch/alpha-glucan family [Streptococcus anginosus F0211]	Streptococcus anginosus	0	0	0	2	0	1	10-species biofilm only
gi|42525537|ref|NP_970635.1|	LysM domain-containing protein [Treponema denticola ATCC 35405]	Treponema denticola	1	2	1	1	2	0	Overlap between two biofilms
gi|237863504|gb|EEP64794.1|	ABC transporter, ATP-binding protein [Veillonella dispar ATCC 17748]	Veillonella dispar	0	1	0	0	0	2	Overlap between two biofilms
gi|237864580|gb|EEP65870.1|	molybdenum cofactor synthesis domain protein [Veillonella dispar ATCC 17748]	Veillonella dispar	1	2	1	0	0	1	Overlap between two biofilms
gi|237864669|gb|EEP65959.1|	aminotransferase, class V [Veillonella dispar ATCC 17748]	Veillonella dispar	14	11	12	3	8	9	Overlap between two biofilms
gi|237864874|gb|EEP66164.1|	FCD domain protein [Veillonella dispar ATCC 17748]	Veillonella dispar	2	4	2	0	1	4	Overlap between two biofilms
gi|237865042|gb|EEP66332.1|	hypothetical protein VEIDISOL_00398 [Veillonella dispar ATCC 17748]	Veillonella dispar	4	3	1	0	1	1	Overlap between two biofilms
gi|237865094|gb|EEP66384.1|	50S ribosomal protein L3 [Veillonella dispar ATCC 17748]	Veillonella dispar	14	16	14	11	11	16	Overlap between two biofilms
gi|387133169|ref|YP_006299141.1|	PF06245 family protein [Prevotella intermedia 17]	Prevotella intermedia	16	13	15	3	12	12	Overlap between two biofilms
gi|291315932|gb|EFE56376.1|	GMP reductase [Streptococcus oralis ATCC 35037]	Streptococcus oralis	0	3	0	1	0	0	Overlap between two biofilms
gi|19705415|ref|NP_602910.1|	DNA gyrase subunit A [Fusobacterium nucleatum subsp. nucleatum ATCC 25586]	Fusobacterium nucleatum	5	4	4	4	8	6	Overlap between two biofilms
sp|P01019|ANGT_HUMAN	Angiotensinogen OS=Homo sapiens GN=AGT PE=1 SV=1	Homo sapiens	5	5	4	2	3	5	Overlap between two biofilms
gi|188994037|ref|YP_001928289.1|	glyceraldehyde 3-phosphate dehydrogenase type I [Porphyromonas gingivalis ATCC 33277]	Porphyromonas gingivalis	3	2	3	4	11	9	Overlap between two biofilms
gi|188995436|ref|YP_001929688.1|	50S ribosomal protein L7/L12 [Porphyromonas gingivalis ATCC 33277]	Porphyromonas gingivalis	0	2	0	0	5	3	Overlap between two biofilms
gi|482527434|gb|EOA10270.1|	TonB-linked outer membrane protein, SusC/RagA family [Porphyromonas gingivalis JCVI SC001]	Porphyromonas gingivalis	1	0	0	0	5	0	Overlap between two biofilms
gi|34540804|ref|NP_905283.1|	hypothetical protein PG1068 [Porphyromonas gingivalis W83]	Porphyromonas gingivalis	0	1	0	1	7	0	Overlap between two biofilms
gi|315188549|gb|EFU22259.1|	glucose-6-phosphate isomerase [Streptococcus anginosus F0211]	Streptococcus anginosus	10	12	8	12	15	14	Overlap between two biofilms
gi|291317194|gb|EFE57621.1|	ribosomal protein S10 [Streptococcus oralis ATCC 35037]	Streptococcus oralis	8	9	8	8	8	9	Overlap between two biofilms
gi|315188394|gb|EFU22120.1|	hypothetical protein HMPREF0813_01474 [Streptococcus anginosus F0211]	Streptococcus anginosus	0	2	4	1	3	0	Overlap between two biofilms
gi|387132191|ref|YP_006298163.1|	FKBP-type peptidyl-prolyl cis-trans isomerase [Prevotella intermedia 17]	Prevotella intermedia	1	2	1	0	0	0	11-species biofilm only
gi|19704276|ref|NP_603838.1|	gamma-glutamyltranspeptidase [Fusobacterium nucleatum subsp. nucleatum ATCC 25586]	Fusobacterium nucleatum	4	3	6	3	3	2	Overlap between two biofilms
gi|237865067|gb|EEP66357.1|	tetrahydrofolate dehydrogenase/cyclohydrolase, NAD(P)-binding domain protein [Veillonella dispar ATCC 17748]	Veillonella dispar	1	1	2	0	0	0	11-species biofilm only
gi|222878063|gb|EEF13175.1|	ABC transporter, solute-binding protein [Campylobacter rectus RM3267]	Campylobacter rectus	0	2	0	4	3	3	Overlap between two biofilms
gi|222879619|gb|EEF14710.1|	ribosomal protein S20 [Campylobacter rectus RM3267]	Campylobacter rectus	0	1	1	1	2	1	Overlap between two biofilms
gi|19704107|ref|NP_603669.1|	flavodoxin [Fusobacterium nucleatum subsp. nucleatum ATCC 25586]	Fusobacterium nucleatum	9	7	9	6	11	9	Overlap between two biofilms
gi|19703594|ref|NP_603156.1|	hypothetical protein FN0249 [Fusobacterium nucleatum subsp. nucleatum ATCC 25586]	Fusobacterium nucleatum	10	9	10	9	11	10	Overlap between two biofilms
gi|19703718|ref|NP_603280.1|	iron ABC transporter ATP-binding protein [Fusobacterium nucleatum subsp. nucleatum ATCC 25586]	Fusobacterium nucleatum	2	3	1	2	2	2	Overlap between two biofilms
gi|315187812|gb|EFU21559.1|	YceG family protein [Streptococcus anginosus F0211]	Streptococcus anginosus	0	0	0	2	2	1	10-species biofilm only
gi|315189383|gb|EFU23078.1|	histidine--tRNA ligase [Streptococcus anginosus F0211]	Streptococcus anginosus	0	0	0	2	2	1	10-species biofilm only
gi|315189525|gb|EFU23219.1|	Tex-like protein N-terminal domain protein [Streptococcus anginosus F0211]	Streptococcus anginosus	0	0	0	3	0	0	10-species biofilm only
gi|237863490|gb|EEP64780.1|	selenium-dependent molybdenum hydroxylase system protein, YqeB family [Veillonella dispar ATCC 17748]	Veillonella dispar	5	3	4	4	6	6	Overlap between two biofilms
gi|237863653|gb|EEP64943.1|	hypothetical protein VEIDISOL_02013 [Veillonella dispar ATCC 17748]	Veillonella dispar	1	1	2	0	1	1	Overlap between two biofilms
gi|237864962|gb|EEP66252.1|	BMC domain protein [Veillonella dispar ATCC 17748]	Veillonella dispar	3	4	5	3	1	3	Overlap between two biofilms
gi|291316429|gb|EFE56865.1|	ribosomal protein L11 [Streptococcus oralis ATCC 35037]	Streptococcus oralis	8	7	7	7	7	7	Overlap between two biofilms
gi|387132010|ref|YP_006297983.1|	methylaspartate mutase subunit E [Prevotella intermedia 17]	Prevotella intermedia	2	2	2	0	0	0	11-species biofilm only
gi|291317106|gb|EFE57533.1|	ribosomal protein S7 [Streptococcus oralis ATCC 35037]	Streptococcus oralis	13	11	13	10	11	13	Overlap between two biofilms
gi|291317139|gb|EFE57566.1|	ABC transporter, ATP-binding protein [Streptococcus oralis ATCC 35037]	Streptococcus oralis	1	2	2	3	2	3	Overlap between two biofilms
gi|315315950|gb|EFU63984.1|	phage major tail protein [Streptococcus oralis ATCC 49296]	Streptococcus oralis	4	6	4	4	4	4	Overlap between two biofilms
gi|291317165|gb|EFE57592.1|	hypothetical protein HMPREF8579_0174 [Streptococcus oralis ATCC 35037]	Streptococcus oralis	0	3	0	2	3	3	Overlap between two biofilms
gi|315315354|gb|EFU63393.1|	DNA-binding helix-turn-helix protein [Streptococcus oralis ATCC 49296]	Streptococcus oralis	2	0	0	0	0	2	Overlap between two biofilms
gi|19705367|ref|NP_602862.1|	Na+/H+ antiporter NhaC [Fusobacterium nucleatum subsp. nucleatum ATCC 25586]	Fusobacterium nucleatum	1	0	2	1	1	1	Overlap between two biofilms
gi|19704462|ref|NP_604024.1|	hypothetical protein FN1127 [Fusobacterium nucleatum subsp. nucleatum ATCC 25586]	Fusobacterium nucleatum	2	0	2	1	2	2	Overlap between two biofilms
gi|19704600|ref|NP_604162.1|	hypothetical protein FN1265 [Fusobacterium nucleatum subsp. nucleatum ATCC 25586]	Fusobacterium nucleatum	6	5	6	5	6	6	Overlap between two biofilms
gi|315189216|gb|EFU22915.1|	dihydroorotate dehydrogenase 1B [Streptococcus anginosus F0211]	Streptococcus anginosus	2	0	0	0	0	0	11-species biofilm only
gi|19704090|ref|NP_603652.1|	glutamyl-tRNA(Gln) amidotransferase subunit C [Fusobacterium nucleatum subsp. nucleatum ATCC 25586]	Fusobacterium nucleatum	1	2	2	2	2	1	Overlap between two biofilms
gi|387131685|ref|YP_006297658.1|	aspartate carbamoyltransferase [Prevotella intermedia 17]	Prevotella intermedia	0	2	0	0	0	0	11-species biofilm only
gi|222880275|gb|EEF15362.1|	30S ribosomal protein S17 [Campylobacter rectus RM3267]	Campylobacter rectus	2	2	2	4	2	5	Overlap between two biofilms
gi|19704940|ref|NP_602435.1|	cytoplasmic protein [Fusobacterium nucleatum subsp. nucleatum ATCC 25586]	Fusobacterium nucleatum	7	7	7	8	8	7	Overlap between two biofilms
gi|387133012|ref|YP_006298984.1|	DNA-binding protein HU [Prevotella intermedia 17]	Prevotella intermedia	0	0	2	0	0	0	11-species biofilm only
gi|387133026|ref|YP_006298998.1|	AICARFT/IMPCHase bienzyme [Prevotella intermedia 17]	Prevotella intermedia	1	2	1	0	0	0	11-species biofilm only
gi|222878150|gb|EEF13260.1|	type I secretion target GGXGXDXXX repeat (2 copies) [Campylobacter rectus RM3267]	Campylobacter rectus	95	93	93	114	107	107	Overlap between two biofilms
gi|222878476|gb|EEF13579.1|	sporulation and cell division repeat protein [Campylobacter rectus RM3267]	Campylobacter rectus	1	1	1	3	2	3	Overlap between two biofilms
gi|222879998|gb|EEF15086.1|	ribosomal protein L25, Ctc-form [Campylobacter rectus RM3267]	Campylobacter rectus	2	6	7	13	9	8	Overlap between two biofilms
gi|19703425|ref|NP_602987.1|	dihydropteroate synthase [Fusobacterium nucleatum subsp. nucleatum ATCC 25586]	Fusobacterium nucleatum	3	4	2	2	5	5	Overlap between two biofilms
gi|19703440|ref|NP_603002.1|	hypothetical protein FN0088 [Fusobacterium nucleatum subsp. nucleatum ATCC 25586]	Fusobacterium nucleatum	3	4	5	3	0	3	Overlap between two biofilms
gi|19703537|ref|NP_603099.1|	dipeptide-binding protein [Fusobacterium nucleatum subsp. nucleatum ATCC 25586]	Fusobacterium nucleatum	1	1	1	2	1	2	Overlap between two biofilms
gi|19704051|ref|NP_603613.1|	phophatidylinositol-4-phosphate 5-kinase [Fusobacterium nucleatum subsp. nucleatum ATCC 25586]	Fusobacterium nucleatum	3	0	1	1	2	0	Overlap between two biofilms
gi|19703833|ref|NP_603395.1|	hypothetical protein FN0498 [Fusobacterium nucleatum subsp. nucleatum ATCC 25586]	Fusobacterium nucleatum	7	3	3	3	5	3	Overlap between two biofilms
gi|19704089|ref|NP_603651.1|	aspartyl/glutamyl-tRNA amidotransferase subunit A [Fusobacterium nucleatum subsp. nucleatum ATCC 25586]	Fusobacterium nucleatum	5	4	6	8	7	5	Overlap between two biofilms
gi|315189151|gb|EFU22852.1|	1,4-alpha-glucan branching enzyme [Streptococcus anginosus F0211]	Streptococcus anginosus	0	0	0	5	4	2	10-species biofilm only
gi|237863319|gb|EEP64609.1|	sugar-binding domain protein [Veillonella dispar ATCC 17748]	Veillonella dispar	12	8	10	9	12	11	Overlap between two biofilms
gi|237863698|gb|EEP64988.1|	serine--tRNA ligase [Veillonella dispar ATCC 17748]	Veillonella dispar	18	15	11	9	13	16	Overlap between two biofilms
gi|237863731|gb|EEP65021.1|	OstA-like protein [Veillonella dispar ATCC 17748]	Veillonella dispar	4	3	5	1	2	4	Overlap between two biofilms
gi|237864146|gb|EEP65436.1|	DNA-directed DNA polymerase [Veillonella dispar ATCC 17748]	Veillonella dispar	4	5	2	0	1	3	Overlap between two biofilms
gi|237864433|gb|EEP65723.1|	ribosomal protein L21 [Veillonella dispar ATCC 17748]	Veillonella dispar	8	8	6	5	5	7	Overlap between two biofilms
gi|315189640|gb|EFU23332.1|	hypothetical protein HMPREF0813_00053 [Streptococcus anginosus F0211]	Streptococcus anginosus	1	2	2	4	4	2	Overlap between two biofilms
gi|315187944|gb|EFU21680.1|	pyridine nucleotide-disulfide oxidoreductase [Streptococcus anginosus F0211]	Streptococcus anginosus	4	3	4	12	7	4	Overlap between two biofilms
gi|319810766|gb|EFW07093.1|	50S ribosomal protein L29 [Streptococcus anginosus 1_2_62CV]	Streptococcus anginosus	4	3	4	5	5	4	Overlap between two biofilms
gi|315314691|gb|EFU62733.1|	glycine hydroxymethyltransferase [Streptococcus oralis ATCC 49296]	Streptococcus oralis	7	8	7	10	7	11	Overlap between two biofilms
gi|387132926|ref|YP_006298898.1|	30S ribosomal protein S8 [Prevotella intermedia 17]	Prevotella intermedia	6	4	5	2	2	2	Overlap between two biofilms
sp|P61626|LYSC_HUMAN	Lysozyme C OS=Homo sapiens GN=LYZ PE=1 SV=1	Homo sapiens	9	11	10	10	11	10	Overlap between two biofilms
sp|Q9NWS0-2|PIHD1_HUMAN	Isoform 2 of PIH1 domain-containing protein 1 OS=Homo sapiens GN=PIH1D1	Homo sapiens	1	1	1	1	1	2	Overlap between two biofilms
gi|315188404|gb|EFU22130.1|	phosphoglucomutase/phosphomannomutase, alpha/beta/alpha domain II [Streptococcus anginosus F0211]	Streptococcus anginosus	12	10	12	20	19	16	Overlap between two biofilms
gi|19704446|ref|NP_604008.1|	dipeptide-binding protein [Fusobacterium nucleatum subsp. nucleatum ATCC 25586]	Fusobacterium nucleatum	2	2	2	0	0	1	Overlap between two biofilms
gi|387133593|ref|YP_006299565.1|	ATP synthase F0 subunit B [Prevotella intermedia 17]	Prevotella intermedia	0	0	2	0	0	0	11-species biofilm only
gi|222877574|gb|EEF12701.1|	ribosomal protein L28 [Campylobacter rectus RM3267]	Campylobacter rectus	1	1	1	3	1	1	Overlap between two biofilms
gi|222880011|gb|EEF15099.1|	putative phage head-tail adaptor [Campylobacter rectus RM3267]	Campylobacter rectus	3	5	5	6	6	6	Overlap between two biofilms
gi|222880029|gb|EEF15117.1|	ATPase/histidine kinase/DNA gyrase B/HSP90 domain protein [Campylobacter rectus RM3267]	Campylobacter rectus	1	1	0	6	4	6	Overlap between two biofilms
gi|576331251|gb|ETZ25896.1|	hypothetical protein HMPREF2085_01570 [Fusobacterium nucleatum 13_3C]	Fusobacterium nucleatum	6	6	0	4	3	0	Overlap between two biofilms
gi|551180758|gb|ERT44777.1|	hypothetical protein HMPREF1767_02409, partial [Fusobacterium nucleatum CTI-6]	Fusobacterium nucleatum	0	0	0	0	0	0	Overlap between two biofilms
gi|296154307|gb|EFG95107.1|	autotransporter beta-domain protein [Fusobacterium nucleatum subsp. nucleatum ATCC 23726]	Fusobacterium nucleatum	19	12	11	43	39	30	Overlap between two biofilms
gi|19703462|ref|NP_603024.1|	heat shock protein GrpE [Fusobacterium nucleatum subsp. nucleatum ATCC 25586]	Fusobacterium nucleatum	2	3	1	2	2	1	Overlap between two biofilms
gi|19704261|ref|NP_603823.1|	GTP pyrophosphokinase [Fusobacterium nucleatum subsp. nucleatum ATCC 25586]	Fusobacterium nucleatum	0	0	0	1	0	2	10-species biofilm only
gi|492567998|ref|WP_005888484.1|	CoA-disulfide reductase [Fusobacterium nucleatum]	Fusobacterium nucleatum	0	0	0	20	0	0	10-species biofilm only
gi|319811254|gb|EFW07560.1|	peptidyl-prolyl cis-trans isomerase [Streptococcus anginosus 1_2_62CV]	Streptococcus anginosus	0	0	0	0	2	0	10-species biofilm only
gi|400374652|gb|EJP27568.1|	tyrosine--tRNA ligase [Streptococcus anginosus SK1138]	Streptococcus anginosus	0	0	0	4	3	1	10-species biofilm only
gi|237863377|gb|EEP64667.1|	tryptophan synthase, alpha subunit [Veillonella dispar ATCC 17748]	Veillonella dispar	1	0	1	0	0	2	Overlap between two biofilms
gi|237863614|gb|EEP64904.1|	hypothetical protein VEIDISOL_01971 [Veillonella dispar ATCC 17748]	Veillonella dispar	8	7	7	1	6	7	Overlap between two biofilms
gi|237863709|gb|EEP64999.1|	outer membrane efflux protein [Veillonella dispar ATCC 17748]	Veillonella dispar	14	13	15	13	12	14	Overlap between two biofilms
gi|237863850|gb|EEP65140.1|	FeS assembly protein SufB [Veillonella dispar ATCC 17748]	Veillonella dispar	10	9	9	1	5	9	Overlap between two biofilms
gi|237863962|gb|EEP65252.1|	leucine--tRNA ligase [Veillonella dispar ATCC 17748]	Veillonella dispar	21	22	14	8	16	19	Overlap between two biofilms
gi|237864035|gb|EEP65325.1|	glutamate--ammonia ligase, catalytic domain protein [Veillonella dispar ATCC 17748]	Veillonella dispar	23	24	23	15	17	25	Overlap between two biofilms
gi|237864377|gb|EEP65667.1|	diaminopropionate ammonia-lyase [Veillonella dispar ATCC 17748]	Veillonella dispar	14	15	9	7	8	14	Overlap between two biofilms
gi|237864534|gb|EEP65824.1|	putative sugar-specific permease, SgaT/UlaA [Veillonella dispar ATCC 17748]	Veillonella dispar	1	3	3	0	2	2	Overlap between two biofilms
gi|237865108|gb|EEP66398.1|	ribosomal protein S8 [Veillonella dispar ATCC 17748]	Veillonella dispar	8	10	9	7	9	9	Overlap between two biofilms
gi|222878931|gb|EEF14027.1|	copper/zinc superoxide dismutase [Campylobacter rectus RM3267]	Campylobacter rectus	0	0	0	7	4	2	10-species biofilm only
gi|291317102|gb|EFE57529.1|	ketol-acid reductoisomerase [Streptococcus oralis ATCC 35037]	Streptococcus oralis	5	5	3	1	5	6	Overlap between two biofilms
gi|315314259|gb|EFU62304.1|	DivIVA domain protein [Streptococcus oralis ATCC 49296]	Streptococcus oralis	11	11	10	12	8	13	Overlap between two biofilms
sp|P02749|APOH_HUMAN	Beta-2-glycoprotein 1 OS=Homo sapiens GN=APOH PE=1 SV=3	Homo sapiens	4	4	2	7	4	7	Overlap between two biofilms
gi|387131624|ref|YP_006297597.1|	TonB-dependent receptor [Prevotella intermedia 17]	Prevotella intermedia	14	14	16	2	4	6	Overlap between two biofilms
gi|387131626|ref|YP_006297599.1|	CobN/magnesium chelatase domain protein [Prevotella intermedia 17]	Prevotella intermedia	21	25	27	1	6	12	Overlap between two biofilms
gi|315188437|gb|EFU22154.1|	ABC transporter, ATP-binding protein [Streptococcus anginosus F0211]	Streptococcus anginosus	1	0	3	6	4	3	Overlap between two biofilms
gi|222879780|gb|EEF14869.1|	glyceraldehyde-3-phosphate dehydrogenase, type I [Campylobacter rectus RM3267]	Campylobacter rectus	3	4	2	9	6	6	Overlap between two biofilms
gi|19704109|ref|NP_603671.1|	cytoplasmic protein [Fusobacterium nucleatum subsp. nucleatum ATCC 25586]	Fusobacterium nucleatum	6	8	9	7	7	7	Overlap between two biofilms
gi|19703741|ref|NP_603303.1|	peptide ABC transporter ATP-binding protein [Fusobacterium nucleatum subsp. nucleatum ATCC 25586]	Fusobacterium nucleatum	7	7	8	9	10	8	Overlap between two biofilms
gi|315314904|gb|EFU62945.1|	ABC transporter, substrate-binding protein, family 3 [Streptococcus oralis ATCC 49296]	Streptococcus oralis	11	10	9	11	8	11	Overlap between two biofilms
gi|315315755|gb|EFU63792.1|	ribosomal protein L9 [Streptococcus oralis ATCC 49296]	Streptococcus oralis	2	3	4	2	1	4	Overlap between two biofilms
gi|222879341|gb|EEF14433.1|	hypothetical protein CAMRE0001_1208 [Campylobacter rectus RM3267]	Campylobacter rectus	0	2	2	3	3	3	Overlap between two biofilms
gi|222877520|gb|EEF12651.1|	transcriptional regulator, LysR family [Campylobacter rectus RM3267]	Campylobacter rectus	0	2	0	0	0	0	11-species biofilm only
gi|222878050|gb|EEF13162.1|	isoleucine--tRNA ligase [Campylobacter rectus RM3267]	Campylobacter rectus	0	1	0	6	2	1	Overlap between two biofilms
gi|222878700|gb|EEF13799.1|	RecA protein [Campylobacter rectus RM3267]	Campylobacter rectus	5	5	5	6	4	10	Overlap between two biofilms
gi|551184259|gb|ERT48107.1|	hypothetical protein HMPREF1767_00954 [Fusobacterium nucleatum CTI-6]	Fusobacterium nucleatum	2	2	3	2	2	2	Overlap between two biofilms
gi|19704806|ref|NP_604368.1|	N-acetylmannosamine kinase [Fusobacterium nucleatum subsp. nucleatum ATCC 25586]	Fusobacterium nucleatum	0	0	0	1	3	0	10-species biofilm only
sp|P32119|PRDX2_HUMAN	Peroxiredoxin-2 OS=Homo sapiens GN=PRDX2 PE=1 SV=5	Homo sapiens	0	0	0	3	0	0	10-species biofilm only
sp|P62805|H4_HUMAN	Histone H4 OS=Homo sapiens GN=HIST1H4A PE=1 SV=2	Homo sapiens	0	0	0	3	0	0	10-species biofilm only
sp|Q9Y4W6|AFG32_HUMAN	AFG3-like protein 2 OS=Homo sapiens GN=AFG3L2 PE=1 SV=2	Homo sapiens	0	0	0	0	0	3	10-species biofilm only
gi|400374028|gb|EJP26952.1|	glucan-binding protein C, partial [Streptococcus anginosus SK1138]	Streptococcus anginosus	0	0	0	2	5	3	10-species biofilm only
gi|237863846|gb|EEP65136.1|	chaperonin GroL [Veillonella dispar ATCC 17748]	Veillonella dispar	28	28	24	22	22	28	Overlap between two biofilms
gi|237863853|gb|EEP65143.1|	SUF system FeS assembly protein, NifU family [Veillonella dispar ATCC 17748]	Veillonella dispar	2	1	2	0	1	1	Overlap between two biofilms
gi|237864067|gb|EEP65357.1|	translation elongation factor Ts [Veillonella dispar ATCC 17748]	Veillonella dispar	24	23	20	19	18	23	Overlap between two biofilms
gi|237864069|gb|EEP65359.1|	ribulose-phosphate 3-epimerase [Veillonella dispar ATCC 17748]	Veillonella dispar	2	2	2	1	2	1	Overlap between two biofilms
gi|237864209|gb|EEP65499.1|	oxidoreductase, 2-nitropropane dioxygenase family protein [Veillonella dispar ATCC 17748]	Veillonella dispar	8	9	8	5	8	9	Overlap between two biofilms
gi|237864333|gb|EEP65623.1|	ribosomal protein L31 [Veillonella dispar ATCC 17748]	Veillonella dispar	2	1	3	1	2	1	Overlap between two biofilms
gi|237864438|gb|EEP65728.1|	RelA/SpoT family protein [Veillonella dispar ATCC 17748]	Veillonella dispar	4	2	3	1	0	1	Overlap between two biofilms
gi|237864463|gb|EEP65753.1|	Nickel-dependent hydrogenase [Veillonella dispar ATCC 17748]	Veillonella dispar	16	10	15	5	6	9	Overlap between two biofilms
gi|237864951|gb|EEP66241.1|	BMC domain protein [Veillonella dispar ATCC 17748]	Veillonella dispar	9	11	10	9	8	9	Overlap between two biofilms
gi|387132331|ref|YP_006298303.1|	30S ribosomal protein S20 [Prevotella intermedia 17]	Prevotella intermedia	2	0	1	0	0	0	11-species biofilm only
gi|315314602|gb|EFU62645.1|	KH domain protein [Streptococcus oralis ATCC 49296]	Streptococcus oralis	2	1	2	2	2	1	Overlap between two biofilms
gi|315314814|gb|EFU62856.1|	ABC transporter, permease protein [Streptococcus oralis ATCC 49296]	Streptococcus oralis	1	0	1	0	0	3	Overlap between two biofilms
gi|315315100|gb|EFU63141.1|	phosphopentomutase [Streptococcus oralis ATCC 49296]	Streptococcus oralis	5	2	6	7	4	5	Overlap between two biofilms
gi|387132899|ref|YP_006298871.1|	50S ribosomal protein L7/L12 [Prevotella intermedia 17]	Prevotella intermedia	7	10	10	4	6	6	Overlap between two biofilms
gi|19705208|ref|NP_602703.1|	coenzyme A disulfide reductase [Fusobacterium nucleatum subsp. nucleatum ATCC 25586]	Fusobacterium nucleatum	0	0	2	29	28	18	Overlap between two biofilms
gi|256718420|gb|EEU31975.1|	acetyl-CoA C-acetyltransferase [Fusobacterium nucleatum subsp. vincentii 3_1_36A2]	Fusobacterium nucleatum	19	17	18	18	19	19	Overlap between two biofilms
sp|P01042-2|KNG1_HUMAN	Isoform LMW of Kininogen-1 OS=Homo sapiens GN=KNG1	Homo sapiens	2	2	2	3	2	4	Overlap between two biofilms
sp|P02790|HEMO_HUMAN	Hemopexin OS=Homo sapiens GN=HPX PE=1 SV=2	Homo sapiens	13	13	15	9	10	11	Overlap between two biofilms
sp|P09871|C1S_HUMAN	Complement C1s subcomponent OS=Homo sapiens GN=C1S PE=1 SV=1	Homo sapiens	3	1	0	3	3	4	Overlap between two biofilms
sp|Q04695|K1C17_HUMAN	Keratin, type I cytoskeletal 17 OS=Homo sapiens GN=KRT17 PE=1 SV=2	Homo sapiens	4	6	3	26	4	3	Overlap between two biofilms
gi|387132516|ref|YP_006298488.1|	beta-ketoacyl-acyl-carrier-protein synthase II [Prevotella intermedia 17]	Prevotella intermedia	4	3	4	1	2	1	Overlap between two biofilms
gi|315315118|gb|EFU63159.1|	oligoendopeptidase F [Streptococcus oralis ATCC 49296]	Streptococcus oralis	0	1	0	2	1	3	Overlap between two biofilms
gi|387133858|ref|YP_006299830.1|	MGS-like domain protein [Prevotella intermedia 17]	Prevotella intermedia	4	5	6	2	4	2	Overlap between two biofilms
gi|237863426|gb|EEP64716.1|	respiratory nitrate reductase, gamma subunit [Veillonella dispar ATCC 17748]	Veillonella dispar	1	0	0	1	2	1	Overlap between two biofilms
gi|566236529|gb|ETI98262.1|	Phosphoribosylformylglycinamidine synthase [Veillonella dispar DORA_11]	Veillonella dispar	17	13	15	9	7	11	Overlap between two biofilms
gi|291316468|gb|EFE56904.1|	rhodanese-like protein [Streptococcus oralis ATCC 35037]	Streptococcus oralis	0	0	2	0	0	0	11-species biofilm only
gi|237864475|gb|EEP65765.1|	peptidase, U32 family [Veillonella dispar ATCC 17748]	Veillonella dispar	2	3	0	0	0	0	11-species biofilm only
gi|222878408|gb|EEF13513.1|	methyl-accepting chemotaxis protein signaling domain protein [Campylobacter rectus RM3267]	Campylobacter rectus	0	3	0	6	3	5	Overlap between two biofilms
gi|222878535|gb|EEF13637.1|	phosphoribosylaminoimidazolesuccinocarboxamide synthase [Campylobacter rectus RM3267]	Campylobacter rectus	0	1	1	8	6	6	Overlap between two biofilms
gi|222879059|gb|EEF14154.1|	endopeptidase La [Campylobacter rectus RM3267]	Campylobacter rectus	2	1	0	6	1	2	Overlap between two biofilms
gi|188993899|ref|YP_001928151.1|	50S ribosomal protein L19 [Porphyromonas gingivalis ATCC 33277]	Porphyromonas gingivalis	0	0	0	2	0	0	10-species biofilm only
gi|237863812|gb|EEP65102.1|	phenylalanine--tRNA ligase, beta subunit [Veillonella dispar ATCC 17748]	Veillonella dispar	14	17	11	4	9	14	Overlap between two biofilms
gi|237864371|gb|EEP65661.1|	4-phosphoerythronate dehydrogenase [Veillonella dispar ATCC 17748]	Veillonella dispar	3	3	2	1	1	3	Overlap between two biofilms
gi|237864698|gb|EEP65988.1|	R3H domain protein [Veillonella dispar ATCC 17748]	Veillonella dispar	7	7	7	3	6	6	Overlap between two biofilms
gi|19704127|ref|NP_603689.1|	urocanate hydratase [Fusobacterium nucleatum subsp. nucleatum ATCC 25586]	Fusobacterium nucleatum	32	30	32	31	32	30	Overlap between two biofilms
gi|222877826|gb|EEF12944.1|	rhodanese-like protein [Campylobacter rectus RM3267]	Campylobacter rectus	0	0	0	4	3	2	10-species biofilm only
gi|387132574|ref|YP_006298546.1|	thiazole biosynthesis enzyme [Prevotella intermedia 17]	Prevotella intermedia	1	2	3	0	0	0	11-species biofilm only
gi|315314193|gb|EFU62238.1|	Cof-like hydrolase [Streptococcus oralis ATCC 49296]	Streptococcus oralis	3	4	4	4	4	4	Overlap between two biofilms
gi|315314780|gb|EFU62822.1|	putative bacteriocin transport accessory protein [Streptococcus oralis ATCC 49296]	Streptococcus oralis	8	8	7	10	8	8	Overlap between two biofilms
gi|315315800|gb|EFU63836.1|	ribose-phosphate diphosphokinase [Streptococcus oralis ATCC 49296]	Streptococcus oralis	2	2	2	3	3	3	Overlap between two biofilms
gi|387131639|ref|YP_006297612.1|	isoleucine--tRNA ligase [Prevotella intermedia 17]	Prevotella intermedia	4	2	4	0	1	1	Overlap between two biofilms
gi|256719149|gb|EEU32704.1|	RNA polymerase sigma factor RpoD [Fusobacterium nucleatum subsp. vincentii 3_1_36A2]	Fusobacterium nucleatum	0	2	3	3	3	4	Overlap between two biofilms
gi|492596564|ref|WP_005898723.1|	oxaloacetate decarboxylase [Fusobacterium nucleatum]	Fusobacterium nucleatum	14	12	14	14	13	12	Overlap between two biofilms
sp|P00739-2|HPTR_HUMAN	Isoform 2 of Haptoglobin-related protein OS=Homo sapiens GN=HPR	Homo sapiens	7	7	5	6	11	8	Overlap between two biofilms
sp|P06313|KV403_HUMAN	Ig kappa chain V-IV region JI OS=Homo sapiens PE=4 SV=1	Homo sapiens	2	2	1	3	2	3	Overlap between two biofilms
gi|19704311|ref|NP_603873.1|	hypothetical protein FN0976 [Fusobacterium nucleatum subsp. nucleatum ATCC 25586]	Fusobacterium nucleatum	8	6	5	4	6	4	Overlap between two biofilms
gi|19704483|ref|NP_604045.1|	serine/threonine sodium symporter [Fusobacterium nucleatum subsp. nucleatum ATCC 25586]	Fusobacterium nucleatum	1	1	0	1	2	1	Overlap between two biofilms
gi|387132916|ref|YP_006298888.1|	50S ribosomal protein L2 [Prevotella intermedia 17]	Prevotella intermedia	9	9	11	3	4	7	Overlap between two biofilms
gi|315188366|gb|EFU22092.1|	pyruvate kinase [Streptococcus anginosus F0211]	Streptococcus anginosus	14	16	20	28	22	18	Overlap between two biofilms
gi|19704686|ref|NP_604248.1|	hypothetical protein FN1351 [Fusobacterium nucleatum subsp. nucleatum ATCC 25586]	Fusobacterium nucleatum	2	2	3	6	4	5	Overlap between two biofilms
gi|19704689|ref|NP_604251.1|	ABC transporter permease [Fusobacterium nucleatum subsp. nucleatum ATCC 25586]	Fusobacterium nucleatum	3	2	2	3	4	3	Overlap between two biofilms
gi|387133857|ref|YP_006299829.1|	MreB/Mrl family cell shape determining protein [Prevotella intermedia 17]	Prevotella intermedia	5	6	7	0	2	2	Overlap between two biofilms
gi|237863527|gb|EEP64817.1|	diaminopimelate dehydrogenase [Veillonella dispar ATCC 17748]	Veillonella dispar	14	15	13	11	11	14	Overlap between two biofilms
gi|315315912|gb|EFU63946.1|	aldehyde dehydrogenase (NAD) family protein [Streptococcus oralis ATCC 49296]	Streptococcus oralis	12	13	10	20	14	21	Overlap between two biofilms
gi|315315657|gb|EFU63695.1|	universal bacterial protein YeaZ [Streptococcus oralis ATCC 49296]	Streptococcus oralis	1	2	2	0	0	0	11-species biofilm only
gi|222878345|gb|EEF13451.1|	hypothetical protein CAMRE0001_0012 [Campylobacter rectus RM3267]	Campylobacter rectus	1	1	1	3	3	2	Overlap between two biofilms
gi|222878658|gb|EEF13758.1|	ATP-dependent Clp endopeptidase, proteolytic subunit ClpP [Campylobacter rectus RM3267]	Campylobacter rectus	4	2	3	3	2	2	Overlap between two biofilms
gi|506959246|gb|AGM23614.1|	hypothetical protein HMPREF0409_00565 [Fusobacterium nucleatum subsp. animalis 4_8]	Fusobacterium nucleatum	13	15	11	15	16	15	Overlap between two biofilms
gi|19703493|ref|NP_603055.1|	3-oxoacyl-ACP synthase [Fusobacterium nucleatum subsp. nucleatum ATCC 25586]	Fusobacterium nucleatum	14	11	13	11	12	12	Overlap between two biofilms
gi|19703520|ref|NP_603082.1|	cell division inhibitor MinC [Fusobacterium nucleatum subsp. nucleatum ATCC 25586]	Fusobacterium nucleatum	3	2	4	0	2	2	Overlap between two biofilms
sp|P27482|CALL3_HUMAN	Calmodulin-like protein 3 OS=Homo sapiens GN=CALML3 PE=1 SV=2	Homo sapiens	0	0	0	4	0	0	10-species biofilm only
sp|Q5T7N2|LITD1_HUMAN	LINE-1 type transposase domain-containing protein 1 OS=Homo sapiens GN=L1TD1 PE=1 SV=1	Homo sapiens	0	0	0	2	0	0	10-species biofilm only
gi|188993902|ref|YP_001928154.1|	serine hydroxymethyltransferase [Porphyromonas gingivalis ATCC 33277]	Porphyromonas gingivalis	0	0	0	3	7	6	10-species biofilm only
gi|319811092|gb|EFW07403.1|	HIT family protein [Streptococcus anginosus 1_2_62CV]	Streptococcus anginosus	0	0	0	2	2	2	10-species biofilm only
gi|315189595|gb|EFU23287.1|	putative 3-deoxy-7-phosphoheptulonate synthase [Streptococcus anginosus F0211]	Streptococcus anginosus	0	0	0	3	2	3	10-species biofilm only
gi|237863376|gb|EEP64666.1|	tryptophan synthase, beta subunit [Veillonella dispar ATCC 17748]	Veillonella dispar	4	6	4	1	4	4	Overlap between two biofilms
gi|237864411|gb|EEP65701.1|	transporter, DASS family [Veillonella dispar ATCC 17748]	Veillonella dispar	1	1	2	1	1	2	Overlap between two biofilms
gi|237864461|gb|EEP65751.1|	thioredoxin [Veillonella dispar ATCC 17748]	Veillonella dispar	3	4	4	3	4	5	Overlap between two biofilms
gi|237864895|gb|EEP66185.1|	iron-sulfur cluster-binding protein [Veillonella dispar ATCC 17748]	Veillonella dispar	16	16	10	5	6	14	Overlap between two biofilms
gi|540783927|dbj|GAD46204.1|	ABC-type branched-chain amino acid transport systems, periplasmic component [Streptococcus anginosus T5]	Streptococcus anginosus	2	2	0	5	3	4	Overlap between two biofilms
gi|291315995|gb|EFE56439.1|	methyltransferase small domain protein [Streptococcus oralis ATCC 35037]	Streptococcus oralis	1	0	0	0	0	2	Overlap between two biofilms
gi|291316516|gb|EFE56952.1|	cell division ATP-binding protein FtsE [Streptococcus oralis ATCC 35037]	Streptococcus oralis	0	1	1	4	4	5	Overlap between two biofilms
gi|387131788|ref|YP_006297761.1|	YebC/PmpR family DNA-binding regulatory protein [Prevotella intermedia 17]	Prevotella intermedia	1	2	2	0	0	0	11-species biofilm only
gi|387133245|ref|YP_006299217.1|	glutamine-fructose-6-phosphate transaminase [Prevotella intermedia 17]	Prevotella intermedia	3	0	2	2	1	2	Overlap between two biofilms
gi|315314266|gb|EFU62311.1|	cell division protein FtsA [Streptococcus oralis ATCC 49296]	Streptococcus oralis	6	2	5	8	3	9	Overlap between two biofilms
gi|315314342|gb|EFU62387.1|	hypothetical protein HMPREF8578_1938 [Streptococcus oralis ATCC 49296]	Streptococcus oralis	2	0	0	1	1	2	Overlap between two biofilms
gi|19705185|ref|NP_602680.1|	dihydropteridine reductase [Fusobacterium nucleatum subsp. nucleatum ATCC 25586]	Fusobacterium nucleatum	7	7	7	9	8	11	Overlap between two biofilms
sp|P02745|C1QA_HUMAN	Complement C1q subcomponent subunit A OS=Homo sapiens GN=C1QA PE=1 SV=2	Homo sapiens	2	2	0	2	3	3	Overlap between two biofilms
sp|P35542|SAA4_HUMAN	Serum amyloid A-4 protein OS=Homo sapiens GN=SAA4 PE=1 SV=2	Homo sapiens	5	3	2	0	0	1	Overlap between two biofilms
gi|334147205|ref|YP_004510134.1|	lysine-specific cysteine proteinase Kgp [Porphyromonas gingivalis TDC60]	Porphyromonas gingivalis	0	2	0	7	18	14	Overlap between two biofilms
gi|315189249|gb|EFU22947.1|	dihydroxyacetone kinase, DhaK subunit [Streptococcus anginosus F0211]	Streptococcus anginosus	0	1	1	4	1	2	Overlap between two biofilms
gi|19704619|ref|NP_604181.1|	30S ribosomal protein S4 [Fusobacterium nucleatum subsp. nucleatum ATCC 25586]	Fusobacterium nucleatum	15	14	12	14	15	16	Overlap between two biofilms
gi|222879913|gb|EEF15002.1|	Cytochrome b(C-terminal)/b6/petD [Campylobacter rectus RM3267]	Campylobacter rectus	0	1	0	3	2	3	Overlap between two biofilms
gi|19704036|ref|NP_603598.1|	methyltransferase [Fusobacterium nucleatum subsp. nucleatum ATCC 25586]	Fusobacterium nucleatum	14	11	12	10	16	15	Overlap between two biofilms
sp|Q8WXH0-2|SYNE2_HUMAN	Isoform 2 of Nesprin-2 OS=Homo sapiens GN=SYNE2	Homo sapiens	0	0	2	0	0	0	11-species biofilm only
gi|19704555|ref|NP_604117.1|	cysteine synthase [Fusobacterium nucleatum subsp. nucleatum ATCC 25586]	Fusobacterium nucleatum	4	4	3	1	5	5	Overlap between two biofilms
gi|19704984|ref|NP_602479.1|	hypothetical protein FN1663 [Fusobacterium nucleatum subsp. nucleatum ATCC 25586]	Fusobacterium nucleatum	2	2	0	0	2	2	Overlap between two biofilms
gi|387132790|ref|YP_006298762.1|	gliding motility-associated protein GldM [Prevotella intermedia 17]	Prevotella intermedia	1	3	0	0	0	0	11-species biofilm only
gi|387132908|ref|YP_006298880.1|	hypothetical protein PIN17_A0973 [Prevotella intermedia 17]	Prevotella intermedia	1	0	3	0	0	0	11-species biofilm only
gi|222878558|gb|EEF13660.1|	peptidase M16 inactive domain protein [Campylobacter rectus RM3267]	Campylobacter rectus	2	0	2	7	4	3	Overlap between two biofilms
gi|222879362|gb|EEF14454.1|	hypothetical protein CAMRE0001_1187 [Campylobacter rectus RM3267]	Campylobacter rectus	20	17	18	22	19	23	Overlap between two biofilms
gi|296153674|gb|EFG94491.1|	ATP synthase ab domain protein [Fusobacterium nucleatum subsp. nucleatum ATCC 23726]	Fusobacterium nucleatum	12	11	12	10	13	13	Overlap between two biofilms
gi|19703618|ref|NP_603180.1|	butyrate-acetoacetate CoA-transferase subunit B [Fusobacterium nucleatum subsp. nucleatum ATCC 25586]	Fusobacterium nucleatum	5	5	5	0	3	4	Overlap between two biofilms
gi|291317173|gb|EFE57600.1|	preprotein translocase, SecY subunit [Streptococcus oralis ATCC 35037]	Streptococcus oralis	0	0	0	0	0	2	10-species biofilm only
gi|237863450|gb|EEP64740.1|	Tat pathway signal sequence domain protein [Veillonella dispar ATCC 17748]	Veillonella dispar	1	2	2	1	1	0	Overlap between two biofilms
gi|237863923|gb|EEP65213.1|	DHHA2 domain protein [Veillonella dispar ATCC 17748]	Veillonella dispar	8	5	5	5	5	11	Overlap between two biofilms
gi|237863949|gb|EEP65239.1|	glycine--tRNA ligase, alpha subunit [Veillonella dispar ATCC 17748]	Veillonella dispar	4	3	3	0	2	4	Overlap between two biofilms
gi|237864141|gb|EEP65431.1|	transcription termination factor NusA [Veillonella dispar ATCC 17748]	Veillonella dispar	8	10	8	7	8	11	Overlap between two biofilms
gi|237864687|gb|EEP65977.1|	DNA gyrase, B subunit [Veillonella dispar ATCC 17748]	Veillonella dispar	2	3	4	1	2	3	Overlap between two biofilms
gi|237864729|gb|EEP66019.1|	hydrogenase, Fe-only [Veillonella dispar ATCC 17748]	Veillonella dispar	1	2	1	1	2	0	Overlap between two biofilms
gi|315314478|gb|EFU62522.1|	transcription elongation factor GreA [Streptococcus oralis ATCC 49296]	Streptococcus oralis	2	3	5	3	3	5	Overlap between two biofilms
gi|315315026|gb|EFU63067.1|	BlpT protein, fusion [Streptococcus oralis ATCC 49296]	Streptococcus oralis	1	2	2	2	0	0	Overlap between two biofilms
gi|492596224|ref|WP_005898533.1|	phosphoglucomutase [Fusobacterium nucleatum]	Fusobacterium nucleatum	0	0	0	0	0	0	Overlap between two biofilms
sp|P02647|APOA1_HUMAN	Apolipoprotein A-I OS=Homo sapiens GN=APOA1 PE=1 SV=1	Homo sapiens	25	24	28	24	26	27	Overlap between two biofilms
sp|P06727|APOA4_HUMAN	Apolipoprotein A-IV OS=Homo sapiens GN=APOA4 PE=1 SV=3	Homo sapiens	5	4	2	1	1	0	Overlap between two biofilms
tr|I3L3X0|I3L3X0_HUMAN	Zymogen granule protein 16 homolog B (Fragment) OS=Homo sapiens GN=ZG16B PE=4 SV=1	Homo sapiens	2	2	0	0	3	3	Overlap between two biofilms
gi|34541068|ref|NP_905547.1|	hypothetical protein PG1385 [Porphyromonas gingivalis W83]	Porphyromonas gingivalis	0	1	0	1	10	5	Overlap between two biofilms
gi|19704694|ref|NP_604256.1|	dipeptide-binding protein [Fusobacterium nucleatum subsp. nucleatum ATCC 25586]	Fusobacterium nucleatum	4	2	2	2	4	4	Overlap between two biofilms
gi|543978442|gb|ERJ82361.1|	hypothetical protein HMPREF1988_01673 [Porphyromonas gingivalis F0185]	Porphyromonas gingivalis	0	0	0	0	3	2	10-species biofilm only
gi|237864059|gb|EEP65349.1|	4-hydroxy-3-methylbut-2-en-1-yl diphosphate synthase [Veillonella dispar ATCC 17748]	Veillonella dispar	1	3	1	0	0	1	Overlap between two biofilms
gi|237865015|gb|EEP66305.1|	ABC transporter, ATP-binding protein [Veillonella dispar ATCC 17748]	Veillonella dispar	4	5	5	1	6	7	Overlap between two biofilms
gi|19703830|ref|NP_603392.1|	acetyl-CoA acetyltransferase [Fusobacterium nucleatum subsp. nucleatum ATCC 25586]	Fusobacterium nucleatum	35	33	31	30	33	34	Overlap between two biofilms
gi|387133336|ref|YP_006299308.1|	aminomethyltransferase [Prevotella intermedia 17]	Prevotella intermedia	10	9	12	3	7	8	Overlap between two biofilms
gi|291316432|gb|EFE56868.1|	adenine phosphoribosyltransferase [Streptococcus oralis ATCC 35037]	Streptococcus oralis	9	9	9	6	6	8	Overlap between two biofilms
gi|237863724|gb|EEP65014.1|	tetraacyldisaccharide 4'-kinase [Veillonella dispar ATCC 17748]	Veillonella dispar	3	1	3	0	0	0	11-species biofilm only
gi|237863729|gb|EEP65019.1|	lipid A biosynthesis (KDO)2-(lauroyl)-lipid IVA acyltransferase [Veillonella dispar ATCC 17748]	Veillonella dispar	2	1	0	0	0	0	11-species biofilm only
gi|222877701|gb|EEF12824.1|	6,7-dimethyl-8-ribityllumazine synthase [Campylobacter rectus RM3267]	Campylobacter rectus	0	1	0	1	1	2	Overlap between two biofilms
gi|161485660|ref|NP_603326.2|	carbamoyl phosphate synthase large subunit [Fusobacterium nucleatum subsp. nucleatum ATCC 25586]	Fusobacterium nucleatum	3	4	3	8	6	6	Overlap between two biofilms
gi|34541210|ref|NP_905689.1|	TonB-dependent receptor HmuR [Porphyromonas gingivalis W83]	Porphyromonas gingivalis	0	0	0	0	3	0	10-species biofilm only
gi|315188136|gb|EFU21864.1|	tyrosine--tRNA ligase [Streptococcus anginosus F0211]	Streptococcus anginosus	0	0	0	3	0	0	10-species biofilm only
gi|237863746|gb|EEP65036.1|	amidohydrolase family protein [Veillonella dispar ATCC 17748]	Veillonella dispar	18	13	16	5	7	8	Overlap between two biofilms
gi|237864280|gb|EEP65570.1|	FeoA domain protein [Veillonella dispar ATCC 17748]	Veillonella dispar	2	1	0	1	2	2	Overlap between two biofilms
gi|237864292|gb|EEP65582.1|	precorrin-3B C(17)-methyltransferase [Veillonella dispar ATCC 17748]	Veillonella dispar	6	5	3	3	3	3	Overlap between two biofilms
gi|237864319|gb|EEP65609.1|	UDP-N-acetylmuramoyl-L-alanine--D-glutamate ligase [Veillonella dispar ATCC 17748]	Veillonella dispar	0	2	1	0	1	1	Overlap between two biofilms
gi|237864482|gb|EEP65772.1|	ribosomal protein L35 [Veillonella dispar ATCC 17748]	Veillonella dispar	4	3	4	2	2	3	Overlap between two biofilms
gi|237864538|gb|EEP65828.1|	transporter, MotA/TolQ/ExbB proton channel family protein [Veillonella dispar ATCC 17748]	Veillonella dispar	4	3	4	2	5	3	Overlap between two biofilms
gi|237864834|gb|EEP66124.1|	phosphate acetyltransferase [Veillonella dispar ATCC 17748]	Veillonella dispar	27	24	25	25	22	25	Overlap between two biofilms
gi|237864835|gb|EEP66125.1|	hypothetical protein VEIDISOL_00189 [Veillonella dispar ATCC 17748]	Veillonella dispar	3	4	2	0	2	0	Overlap between two biofilms
gi|237864858|gb|EEP66148.1|	DHHA1 domain protein [Veillonella dispar ATCC 17748]	Veillonella dispar	2	0	0	0	0	1	Overlap between two biofilms
gi|237865087|gb|EEP66377.1|	DNA-directed RNA polymerase, beta' subunit [Veillonella dispar ATCC 17748]	Veillonella dispar	57	42	52	35	40	57	Overlap between two biofilms
gi|237865100|gb|EEP66390.1|	ribosomal protein S3 [Veillonella dispar ATCC 17748]	Veillonella dispar	18	18	18	11	14	18	Overlap between two biofilms
gi|315314209|gb|EFU62254.1|	flavin reductase [Streptococcus oralis ATCC 49296]	Streptococcus oralis	6	5	7	7	7	7	Overlap between two biofilms
gi|315314545|gb|EFU62588.1|	L-lactate dehydrogenase [Streptococcus oralis ATCC 49296]	Streptococcus oralis	15	13	14	15	13	17	Overlap between two biofilms
gi|315188985|gb|EFU22689.1|	nicotinate phosphoribosyltransferase [Streptococcus anginosus F0211]	Streptococcus anginosus	4	2	3	8	7	4	Overlap between two biofilms
gi|387133006|ref|YP_006298978.1|	peptidase C1-like protein [Prevotella intermedia 17]	Prevotella intermedia	2	9	4	0	2	1	Overlap between two biofilms
gi|315315127|gb|EFU63168.1|	RNA polymerase sigma factor RpoD [Streptococcus oralis ATCC 49296]	Streptococcus oralis	5	6	6	9	3	4	Overlap between two biofilms
gi|19705319|ref|NP_602814.1|	cytoplasmic protein [Fusobacterium nucleatum subsp. nucleatum ATCC 25586]	Fusobacterium nucleatum	0	0	0	0	2	1	Overlap between two biofilms
gi|19705408|ref|NP_602903.1|	hypothetical protein FN2118 [Fusobacterium nucleatum subsp. nucleatum ATCC 25586]	Fusobacterium nucleatum	0	2	0	1	2	0	Overlap between two biofilms
gi|315316120|gb|EFU64150.1|	single-strand binding family protein [Streptococcus oralis ATCC 49296]	Streptococcus oralis	6	5	5	3	4	7	Overlap between two biofilms
gi|19704700|ref|NP_604262.1|	GTP-dependent nucleic acid-binding protein EngD [Fusobacterium nucleatum subsp. nucleatum ATCC 25586]	Fusobacterium nucleatum	6	5	6	6	6	6	Overlap between two biofilms
gi|19704747|ref|NP_604309.1|	NADH-dependent butanol dehydrogenase [Fusobacterium nucleatum subsp. nucleatum ATCC 25586]	Fusobacterium nucleatum	3	2	2	3	4	1	Overlap between two biofilms
gi|222878785|gb|EEF13883.1|	malate dehydrogenase [Campylobacter rectus RM3267]	Campylobacter rectus	0	2	0	4	2	2	Overlap between two biofilms
gi|19703666|ref|NP_603228.1|	heat shock protein 90 [Fusobacterium nucleatum subsp. nucleatum ATCC 25586]	Fusobacterium nucleatum	8	5	6	8	10	8	Overlap between two biofilms
gi|19704729|ref|NP_604291.1|	glutaminase [Fusobacterium nucleatum subsp. nucleatum ATCC 25586]	Fusobacterium nucleatum	7	3	5	4	4	5	Overlap between two biofilms
gi|19704753|ref|NP_604315.1|	pyruvate-flavodoxin oxidoreductase [Fusobacterium nucleatum subsp. nucleatum ATCC 25586]	Fusobacterium nucleatum	56	48	48	43	52	46	Overlap between two biofilms
gi|307623088|gb|EFO02082.1|	hypothetical protein SMSK23_1182 [Streptococcus oralis ATCC 35037]	Streptococcus oralis	4	4	4	3	3	4	Overlap between two biofilms
gi|315188791|gb|EFU22497.1|	beta-hydroxyacyl-(acyl-carrier-protein) dehydratase FabZ [Streptococcus anginosus F0211]	Streptococcus anginosus	1	0	0	2	1	1	Overlap between two biofilms
gi|387132919|ref|YP_006298891.1|	50S ribosomal protein L16 [Prevotella intermedia 17]	Prevotella intermedia	5	5	4	2	3	3	Overlap between two biofilms
gi|492588209|ref|WP_005896357.1|	hypothetical protein [Fusobacterium nucleatum]	Fusobacterium nucleatum	0	0	0	0	0	0	Overlap between two biofilms
gi|315316036|gb|EFU64069.1|	oligopeptide-binding protein AmiA [Streptococcus oralis ATCC 49296]	Streptococcus oralis	4	5	3	6	7	13	Overlap between two biofilms
gi|387133040|ref|YP_006299012.1|	glucose-6-phosphate isomerase [Prevotella intermedia 17]	Prevotella intermedia	1	3	2	0	0	0	11-species biofilm only
gi|498301178|ref|WP_010615334.1|	formate acetyltransferase [Actinomyces oris]	Actinomyces oris	0	0	0	0	0	0	Overlap between two biofilms
gi|222877725|gb|EEF12847.1|	type VI secretion protein, VC_A0107 family [Campylobacter rectus RM3267]	Campylobacter rectus	2	1	1	7	6	4	Overlap between two biofilms
gi|222879046|gb|EEF14141.1|	fructose-bisphosphate aldolase, class II [Campylobacter rectus RM3267]	Campylobacter rectus	0	1	0	3	3	2	Overlap between two biofilms
gi|222879142|gb|EEF14236.1|	translation elongation factor P [Campylobacter rectus RM3267]	Campylobacter rectus	0	2	2	7	4	5	Overlap between two biofilms
gi|222879663|gb|EEF14753.1|	OmpA family protein [Campylobacter rectus RM3267]	Campylobacter rectus	11	11	11	14	12	12	Overlap between two biofilms
gi|222880308|gb|EEF15395.1|	ribosomal protein L2 [Campylobacter rectus RM3267]	Campylobacter rectus	6	8	8	12	8	6	Overlap between two biofilms
gi|576336760|gb|ETZ31359.1|	hypothetical protein HMPREF2085_00103 [Fusobacterium nucleatum 13_3C]	Fusobacterium nucleatum	13	15	15	14	18	17	Overlap between two biofilms
gi|296154056|gb|EFG94861.1|	autotransporter beta-domain protein [Fusobacterium nucleatum subsp. nucleatum ATCC 23726]	Fusobacterium nucleatum	3	1	3	3	3	4	Overlap between two biofilms
gi|296155037|gb|EFG95818.1|	hypothetical protein HMPREF0397_0632 [Fusobacterium nucleatum subsp. nucleatum ATCC 23726]	Fusobacterium nucleatum	2	0	3	3	3	3	Overlap between two biofilms
gi|161485655|ref|NP_602437.2|	elongation factor Ts [Fusobacterium nucleatum subsp. nucleatum ATCC 25586]	Fusobacterium nucleatum	25	26	19	26	29	25	Overlap between two biofilms
gi|188994135|ref|YP_001928387.1|	endopeptidase PepO [Porphyromonas gingivalis ATCC 33277]	Porphyromonas gingivalis	0	0	0	0	6	1	10-species biofilm only
gi|34540266|ref|NP_904745.1|	peptidase T [Porphyromonas gingivalis W83]	Porphyromonas gingivalis	0	0	0	0	3	2	10-species biofilm only
gi|400373579|gb|EJP26507.1|	aspartate--tRNA ligase [Streptococcus anginosus SK1138]	Streptococcus anginosus	0	0	0	7	3	4	10-species biofilm only
gi|325474047|gb|EGC77235.1|	flagellar filament core protein [Treponema denticola F0402]	Treponema denticola	1	2	2	2	3	2	Overlap between two biofilms
gi|237863518|gb|EEP64808.1|	Rubrerythrin [Veillonella dispar ATCC 17748]	Veillonella dispar	6	5	6	2	6	6	Overlap between two biofilms
gi|237863714|gb|EEP65004.1|	outer membrane protein [Veillonella dispar ATCC 17748]	Veillonella dispar	7	7	8	4	5	7	Overlap between two biofilms
gi|237864221|gb|EEP65511.1|	bacterial transferase hexapeptide repeat protein [Veillonella dispar ATCC 17748]	Veillonella dispar	4	5	3	3	4	2	Overlap between two biofilms
gi|237864304|gb|EEP65594.1|	superoxide reductase [Veillonella dispar ATCC 17748]	Veillonella dispar	1	2	1	1	2	1	Overlap between two biofilms
gi|237864344|gb|EEP65634.1|	phosphoglycerate kinase [Veillonella dispar ATCC 17748]	Veillonella dispar	28	26	27	25	27	28	Overlap between two biofilms
gi|387133874|ref|YP_006299846.1|	TonB-dependent receptor [Prevotella intermedia 17]	Prevotella intermedia	7	8	8	1	2	3	Overlap between two biofilms
gi|19705311|ref|NP_602806.1|	ATP-dependent protease ATP-binding subunit ClpX [Fusobacterium nucleatum subsp. nucleatum ATCC 25586]	Fusobacterium nucleatum	5	5	3	4	5	3	Overlap between two biofilms
gi|19705329|ref|NP_602824.1|	50S ribosomal protein L10 [Fusobacterium nucleatum subsp. nucleatum ATCC 25586]	Fusobacterium nucleatum	13	14	12	14	15	13	Overlap between two biofilms
sp|P01860|IGHG3_HUMAN	Ig gamma-3 chain C region OS=Homo sapiens GN=IGHG3 PE=1 SV=2	Homo sapiens	11	10	7	13	12	12	Overlap between two biofilms
sp|P02751-15|FINC_HUMAN	Isoform 15 of Fibronectin OS=Homo sapiens GN=FN1	Homo sapiens	1	4	0	2	1	3	Overlap between two biofilms
sp|Q14624-2|ITIH4_HUMAN	Isoform 2 of Inter-alpha-trypsin inhibitor heavy chain H4 OS=Homo sapiens GN=ITIH4	Homo sapiens	20	18	18	13	16	17	Overlap between two biofilms
sp|Q15485|FCN2_HUMAN	Ficolin-2 OS=Homo sapiens GN=FCN2 PE=1 SV=2	Homo sapiens	3	3	2	4	3	4	Overlap between two biofilms
gi|291315945|gb|EFE56389.1|	DNA protecting protein DprA [Streptococcus oralis ATCC 35037]	Streptococcus oralis	1	3	3	1	0	2	Overlap between two biofilms
gi|395488804|gb|EJG09653.1|	cysteine synthase [Fusobacterium nucleatum subsp. fusiforme ATCC 51190]	Fusobacterium nucleatum	5	4	3	2	4	4	Overlap between two biofilms
gi|261868427|ref|YP_003256349.1|	PotD protein [Aggregatibacter actinomycetemcomitans D11S-1]	Aggregatibacter actinomycetemcomitans	2	4	3	0	0	0	11-species biofilm only
gi|315314587|gb|EFU62630.1|	efflux transporter, RND family, MFP subunit [Streptococcus oralis ATCC 49296]	Streptococcus oralis	3	0	1	3	2	2	Overlap between two biofilms
gi|319811135|gb|EFW07444.1|	50S ribosomal protein L28 [Streptococcus anginosus 1_2_62CV]	Streptococcus anginosus	2	3	2	4	4	2	Overlap between two biofilms
gi|291315651|gb|EFE56099.1|	single-strand binding family protein [Streptococcus oralis ATCC 35037]	Streptococcus oralis	3	4	3	5	4	5	Overlap between two biofilms
gi|315315955|gb|EFU63989.1|	hypothetical protein HMPREF8578_0264 [Streptococcus oralis ATCC 49296]	Streptococcus oralis	1	3	2	3	3	5	Overlap between two biofilms
gi|315188469|gb|EFU22183.1|	iojap-like protein [Streptococcus anginosus F0211]	Streptococcus anginosus	0	0	1	2	1	0	Overlap between two biofilms
gi|315315066|gb|EFU63107.1|	ribosome recycling factor [Streptococcus oralis ATCC 49296]	Streptococcus oralis	9	9	11	9	9	9	Overlap between two biofilms
gi|291316302|gb|EFE56738.1|	hypothetical protein HMPREF8579_0698 [Streptococcus oralis ATCC 35037]	Streptococcus oralis	6	6	5	6	6	4	Overlap between two biofilms
gi|387133697|ref|YP_006299669.1|	imidazolonepropionase [Prevotella intermedia 17]	Prevotella intermedia	5	4	6	0	1	0	Overlap between two biofilms
gi|237863976|gb|EEP65266.1|	6,7-dimethyl-8-ribityllumazine synthase [Veillonella dispar ATCC 17748]	Veillonella dispar	4	5	4	2	3	2	Overlap between two biofilms
gi|566235711|gb|ETI97590.1|	Hep-Hag superfamily [Veillonella dispar DORA_11]	Veillonella dispar	1	2	1	1	2	2	Overlap between two biofilms
gi|237864541|gb|EEP65831.1|	flavodoxin family protein [Veillonella dispar ATCC 17748]	Veillonella dispar	3	6	5	4	6	7	Overlap between two biofilms
gi|237865216|gb|EEP66506.1|	peptidyl-prolyl cis-trans isomerase B [Veillonella dispar ATCC 17748]	Veillonella dispar	2	3	1	2	3	3	Overlap between two biofilms
gi|576331087|gb|ETZ25734.1|	dihydroxyacetone kinase, phosphotransfer subunit [Fusobacterium nucleatum 13_3C]	Fusobacterium nucleatum	2	3	3	2	2	2	Overlap between two biofilms
gi|551101941|gb|ERT33223.1|	hypothetical protein HMPREF1766_01912, partial [Fusobacterium nucleatum CTI-5]	Fusobacterium nucleatum	0	0	0	0	0	0	Overlap between two biofilms
gi|339891177|gb|EGQ80194.1|	galactoside ABC superfamily ATP binding cassette transporter, binding protein [Fusobacterium nucleatum subsp. animalis ATCC 51191]	Fusobacterium nucleatum	14	14	14	13	14	14	Overlap between two biofilms
gi|19703863|ref|NP_603425.1|	cold shock protein [Fusobacterium nucleatum subsp. nucleatum ATCC 25586]	Fusobacterium nucleatum	2	3	2	3	4	3	Overlap between two biofilms
gi|19703791|ref|NP_603353.1|	cytoplasmic protein [Fusobacterium nucleatum subsp. nucleatum ATCC 25586]	Fusobacterium nucleatum	0	0	0	2	2	0	10-species biofilm only
gi|188994588|ref|YP_001928840.1|	NAD-dependent 4-hydroxybutyrate dehydrogenase [Porphyromonas gingivalis ATCC 33277]	Porphyromonas gingivalis	0	0	0	4	8	4	10-species biofilm only
gi|34540818|ref|NP_905297.1|	phosphotransacetylase [Porphyromonas gingivalis W83]	Porphyromonas gingivalis	0	0	0	0	5	2	10-species biofilm only
gi|319811073|gb|EFW07384.1|	glycyl-tRNA synthetase beta subunit [Streptococcus anginosus 1_2_62CV]	Streptococcus anginosus	0	0	0	7	4	1	10-species biofilm only
gi|237863492|gb|EEP64782.1|	putative xanthine dehydrogenase accessory factor [Veillonella dispar ATCC 17748]	Veillonella dispar	5	4	4	3	2	3	Overlap between two biofilms
gi|237863506|gb|EEP64796.1|	universal stress family protein [Veillonella dispar ATCC 17748]	Veillonella dispar	8	7	9	8	8	9	Overlap between two biofilms
gi|237864093|gb|EEP65383.1|	4-hydroxy-3-methylbut-2-enyl diphosphate reductase [Veillonella dispar ATCC 17748]	Veillonella dispar	27	30	29	24	24	30	Overlap between two biofilms
gi|237864122|gb|EEP65412.1|	hypothetical protein VEIDISOL_01292 [Veillonella dispar ATCC 17748]	Veillonella dispar	2	2	2	0	2	3	Overlap between two biofilms
gi|237864768|gb|EEP66058.1|	transcriptional regulator, Spx/MgsR family [Veillonella dispar ATCC 17748]	Veillonella dispar	1	2	1	0	1	2	Overlap between two biofilms
gi|237864859|gb|EEP66149.1|	ribosomal protein L9 [Veillonella dispar ATCC 17748]	Veillonella dispar	7	6	6	2	5	8	Overlap between two biofilms
gi|237864877|gb|EEP66167.1|	molybdopterin binding domain protein [Veillonella dispar ATCC 17748]	Veillonella dispar	4	4	4	2	3	3	Overlap between two biofilms
gi|333768689|gb|EGL45862.1|	PTS system mannose/fructose/sorbose family IID component [Streptococcus anginosus SK52 = DSM 20563]	Streptococcus anginosus	1	1	1	2	3	3	Overlap between two biofilms
gi|319811000|gb|EFW07315.1|	ABC transporter substrate-binding protein-amino acid transporter [Streptococcus anginosus 1_2_62CV]	Streptococcus anginosus	0	0	0	0	0	0	Overlap between two biofilms
gi|291317170|gb|EFE57597.1|	30S ribosomal protein S13 [Streptococcus oralis ATCC 35037]	Streptococcus oralis	9	7	7	11	6	11	Overlap between two biofilms
gi|387132699|ref|YP_006298671.1|	glycine C-acetyltransferase [Prevotella intermedia 17]	Prevotella intermedia	24	26	20	8	16	17	Overlap between two biofilms
gi|387132896|ref|YP_006298868.1|	50S ribosomal protein L11 [Prevotella intermedia 17]	Prevotella intermedia	8	10	9	0	4	5	Overlap between two biofilms
gi|222880293|gb|EEF15380.1|	orotate phosphoribosyltransferase [Campylobacter rectus RM3267]	Campylobacter rectus	0	0	0	5	2	2	10-species biofilm only
gi|492564676|ref|WP_005887864.1|	membrane protein [Fusobacterium nucleatum]	Fusobacterium nucleatum	37	31	33	33	33	35	Overlap between two biofilms
sp|P02743|SAMP_HUMAN	Serum amyloid P-component OS=Homo sapiens GN=APCS PE=1 SV=2	Homo sapiens	6	8	7	7	9	8	Overlap between two biofilms
sp|Q9ULL8-2|SHRM4_HUMAN	Isoform 2 of Protein Shroom4 OS=Homo sapiens GN=SHROOM4	Homo sapiens	0	2	0	2	0	0	Overlap between two biofilms
gi|188995038|ref|YP_001929290.1|	electron transfer flavoprotein alpha subunit [Porphyromonas gingivalis ATCC 33277]	Porphyromonas gingivalis	0	1	0	5	10	6	Overlap between two biofilms
gi|19704637|ref|NP_604199.1|	hypothetical protein FN1302 [Fusobacterium nucleatum subsp. nucleatum ATCC 25586]	Fusobacterium nucleatum	7	7	6	6	8	7	Overlap between two biofilms
gi|291316482|gb|EFE56918.1|	L-lactate oxidase [Streptococcus oralis ATCC 35037]	Streptococcus oralis	2	2	0	0	2	0	Overlap between two biofilms
gi|19703661|ref|NP_603223.1|	hypothetical protein FN0316 [Fusobacterium nucleatum subsp. nucleatum ATCC 25586]	Fusobacterium nucleatum	3	2	2	3	4	3	Overlap between two biofilms
gi|291316770|gb|EFE57206.1|	galactose-6-phosphate isomerase, LacA subunit [Streptococcus oralis ATCC 35037]	Streptococcus oralis	3	5	6	5	5	3	Overlap between two biofilms
gi|400372966|gb|EJP25901.1|	ribonucleoside-diphosphate reductase, class 1b, alpha subunit [Streptococcus anginosus SK1138]	Streptococcus anginosus	3	2	1	10	9	8	Overlap between two biofilms
gi|387133613|ref|YP_006299585.1|	peptidase, S9A/B/C family, catalytic domain protein [Prevotella intermedia 17]	Prevotella intermedia	1	3	4	0	1	0	Overlap between two biofilms
gi|387133282|ref|YP_006299254.1|	PF14271 domain protein [Prevotella intermedia 17]	Prevotella intermedia	2	1	1	0	0	0	11-species biofilm only
gi|387133292|ref|YP_006299264.1|	4-phosphoerythronate dehydrogenase [Prevotella intermedia 17]	Prevotella intermedia	1	3	1	0	0	0	11-species biofilm only
gi|261867382|ref|YP_003255304.1|	DNA-binding protein HU [Aggregatibacter actinomycetemcomitans D11S-1]	Aggregatibacter actinomycetemcomitans	7	9	8	1	1	1	Overlap between two biofilms
gi|222879901|gb|EEF14990.1|	ribosomal protein S7 [Campylobacter rectus RM3267]	Campylobacter rectus	6	6	6	7	6	7	Overlap between two biofilms
gi|506958566|gb|AGM22934.1|	hypothetical protein HMPREF0409_01260 [Fusobacterium nucleatum subsp. animalis 4_8]	Fusobacterium nucleatum	29	34	28	29	30	34	Overlap between two biofilms
gi|296154171|gb|EFG94973.1|	hypothetical protein HMPREF0397_1414, partial [Fusobacterium nucleatum subsp. nucleatum ATCC 23726]	Fusobacterium nucleatum	55	60	52	51	54	57	Overlap between two biofilms
gi|19703419|ref|NP_602981.1|	isoleucyl-tRNA synthetase [Fusobacterium nucleatum subsp. nucleatum ATCC 25586]	Fusobacterium nucleatum	15	13	13	17	20	13	Overlap between two biofilms
gi|19703887|ref|NP_603449.1|	serine racemase [Fusobacterium nucleatum subsp. nucleatum ATCC 25586]	Fusobacterium nucleatum	3	2	2	3	6	4	Overlap between two biofilms
sp|Q5T749|KPRP_HUMAN	Keratinocyte proline-rich protein OS=Homo sapiens GN=KPRP PE=1 SV=1	Homo sapiens	0	0	0	5	1	0	10-species biofilm only
gi|319811456|gb|EFW07751.1|	virion core protein [Streptococcus anginosus 1_2_62CV]	Streptococcus anginosus	0	0	0	5	2	1	10-species biofilm only
gi|400371942|gb|EJP24891.1|	2-dehydropantoate 2-reductase [Streptococcus anginosus SK1138]	Streptococcus anginosus	0	0	0	4	1	1	10-species biofilm only
gi|237864211|gb|EEP65501.1|	3-oxoacyl-[acyl-carrier-protein] reductase [Veillonella dispar ATCC 17748]	Veillonella dispar	7	9	7	5	7	10	Overlap between two biofilms
gi|237863738|gb|EEP65028.1|	hypothetical protein VEIDISOL_01571 [Veillonella dispar ATCC 17748]	Veillonella dispar	6	6	6	0	0	6	Overlap between two biofilms
gi|237864118|gb|EEP65408.1|	Transketolase, pyridine binding domain protein [Veillonella dispar ATCC 17748]	Veillonella dispar	8	6	9	4	8	9	Overlap between two biofilms
gi|237864227|gb|EEP65517.1|	nucleotide sugar dehydrogenase [Veillonella dispar ATCC 17748]	Veillonella dispar	2	1	3	1	2	1	Overlap between two biofilms
gi|237864403|gb|EEP65693.1|	LAO/AO transport system ATPase [Veillonella dispar ATCC 17748]	Veillonella dispar	7	6	5	3	4	7	Overlap between two biofilms
gi|237864953|gb|EEP66243.1|	dehydratase medium subunit [Veillonella dispar ATCC 17748]	Veillonella dispar	8	7	7	7	8	6	Overlap between two biofilms
gi|237865089|gb|EEP66379.1|	ribosomal protein S12 [Veillonella dispar ATCC 17748]	Veillonella dispar	9	9	8	9	7	9	Overlap between two biofilms
gi|315189635|gb|EFU23327.1|	chaperone protein DnaK [Streptococcus anginosus F0211]	Streptococcus anginosus	9	9	9	17	14	17	Overlap between two biofilms
gi|291316184|gb|EFE56620.1|	pur operon repressor PurR [Streptococcus oralis ATCC 35037]	Streptococcus oralis	1	2	2	4	3	4	Overlap between two biofilms
gi|291317067|gb|EFE57494.1|	hypothetical protein HMPREF8579_0076 [Streptococcus oralis ATCC 35037]	Streptococcus oralis	4	4	3	3	4	4	Overlap between two biofilms
gi|387132987|ref|YP_006298959.1|	fructose-1,6-bisphosphate aldolase [Prevotella intermedia 17]	Prevotella intermedia	16	17	18	6	12	14	Overlap between two biofilms
gi|19705218|ref|NP_602713.1|	HD superfamily hydrolase [Fusobacterium nucleatum subsp. nucleatum ATCC 25586]	Fusobacterium nucleatum	4	4	5	6	4	4	Overlap between two biofilms
gi|492583219|ref|WP_005894577.1|	membrane protein [Fusobacterium nucleatum]	Fusobacterium nucleatum	0	0	0	0	0	0	Overlap between two biofilms
gi|492588471|ref|WP_005896619.1|	possible bacterioferrin [Fusobacterium nucleatum]	Fusobacterium nucleatum	0	0	0	0	0	0	Overlap between two biofilms
sp|P01877|IGHA2_HUMAN	Ig alpha-2 chain C region OS=Homo sapiens GN=IGHA2 PE=1 SV=3	Homo sapiens	11	11	11	12	13	11	Overlap between two biofilms
sp|P48668|K2C6C_HUMAN	Keratin, type II cytoskeletal 6C OS=Homo sapiens GN=KRT6C PE=1 SV=3	Homo sapiens	9	8	4	44	10	7	Overlap between two biofilms
gi|34540322|ref|NP_904801.1|	arginine-specific cysteine proteinase [Porphyromonas gingivalis W83]	Porphyromonas gingivalis	0	3	0	2	13	6	Overlap between two biofilms
gi|222878073|gb|EEF13184.1|	pilus (MSHA type) biogenesis protein MshL [Campylobacter rectus RM3267]	Campylobacter rectus	3	4	2	11	14	16	Overlap between two biofilms
gi|19703822|ref|NP_603384.1|	D-lactate dehydrogenase [Fusobacterium nucleatum subsp. nucleatum ATCC 25586]	Fusobacterium nucleatum	24	25	21	22	23	20	Overlap between two biofilms
gi|19703836|ref|NP_603398.1|	arginase [Fusobacterium nucleatum subsp. nucleatum ATCC 25586]	Fusobacterium nucleatum	4	3	3	5	6	3	Overlap between two biofilms
gi|19704240|ref|NP_603802.1|	hypothetical protein FN0905 [Fusobacterium nucleatum subsp. nucleatum ATCC 25586]	Fusobacterium nucleatum	2	1	2	2	2	1	Overlap between two biofilms
gi|400371952|gb|EJP24901.1|	carbamoyl-phosphate synthase, large subunit [Streptococcus anginosus SK1138]	Streptococcus anginosus	3	5	3	12	5	6	Overlap between two biofilms
gi|315188197|gb|EFU21923.1|	fructose-6-phosphate aldolase [Streptococcus anginosus F0211]	Streptococcus anginosus	1	3	1	3	2	2	Overlap between two biofilms
gi|291316095|gb|EFE56539.1|	ribosomal protein S21 [Streptococcus oralis ATCC 35037]	Streptococcus oralis	2	4	5	4	4	2	Overlap between two biofilms
gi|237863470|gb|EEP64760.1|	O-acetylhomoserine aminocarboxypropyltransferase/cysteine synthase [Veillonella dispar ATCC 17748]	Veillonella dispar	6	7	7	4	7	9	Overlap between two biofilms
gi|222879329|gb|EEF14421.1|	periplasmic nitrate reductase, diheme cytochrome c subunit [Campylobacter rectus RM3267]	Campylobacter rectus	4	2	3	3	3	4	Overlap between two biofilms
gi|237864362|gb|EEP65652.1|	efflux transporter, RND family, MFP subunit [Veillonella dispar ATCC 17748]	Veillonella dispar	2	4	2	1	3	3	Overlap between two biofilms
gi|256717953|gb|EEU31510.1|	hypothetical protein HMPREF0946_01918 [Fusobacterium nucleatum subsp. vincentii 3_1_36A2]	Fusobacterium nucleatum	0	0	0	0	0	0	Overlap between two biofilms
gi|237864117|gb|EEP65407.1|	cell division ATP-binding protein FtsE [Veillonella dispar ATCC 17748]	Veillonella dispar	1	2	3	0	1	3	Overlap between two biofilms
gi|237863454|gb|EEP64744.1|	4-phosphoerythronate dehydrogenase [Veillonella dispar ATCC 17748]	Veillonella dispar	6	11	3	4	3	7	Overlap between two biofilms
gi|387132918|ref|YP_006298890.1|	30S ribosomal protein S3 [Prevotella intermedia 17]	Prevotella intermedia	8	9	8	2	5	5	Overlap between two biofilms
gi|538370626|ref|YP_008509638.1|	hypothetical protein SAIN_1206 [Streptococcus anginosus C1051]	Streptococcus anginosus	0	0	2	3	1	0	Overlap between two biofilms
gi|387133508|ref|YP_006299480.1|	adenylosuccinate synthase [Prevotella intermedia 17]	Prevotella intermedia	4	1	1	0	1	0	Overlap between two biofilms
gi|291315529|gb|EFE55980.1|	xanthine phosphoribosyltransferase [Streptococcus oralis ATCC 35037]	Streptococcus oralis	2	2	0	0	2	2	Overlap between two biofilms
gi|19704952|ref|NP_602447.1|	30S ribosomal protein S14 [Fusobacterium nucleatum subsp. nucleatum ATCC 25586]	Fusobacterium nucleatum	4	4	5	5	4	5	Overlap between two biofilms
gi|222878362|gb|EEF13468.1|	cell division protein FtsA [Campylobacter rectus RM3267]	Campylobacter rectus	0	1	0	5	3	2	Overlap between two biofilms
gi|222879303|gb|EEF14396.1|	putative aspartate ammonia-lyase [Campylobacter rectus RM3267]	Campylobacter rectus	5	7	4	11	12	11	Overlap between two biofilms
gi|222879915|gb|EEF15004.1|	ribosomal protein L1 [Campylobacter rectus RM3267]	Campylobacter rectus	4	6	4	11	6	6	Overlap between two biofilms
gi|222880134|gb|EEF15222.1|	ATP synthase F1, beta subunit [Campylobacter rectus RM3267]	Campylobacter rectus	9	18	14	20	18	21	Overlap between two biofilms
gi|222880203|gb|EEF15290.1|	ribosomal protein L23 [Campylobacter rectus RM3267]	Campylobacter rectus	0	2	1	2	1	1	Overlap between two biofilms
gi|19703528|ref|NP_603090.1|	glycerol-3-phosphate dehydrogenase [Fusobacterium nucleatum subsp. nucleatum ATCC 25586]	Fusobacterium nucleatum	3	3	1	2	6	3	Overlap between two biofilms
gi|34539918|ref|NP_904397.1|	heat shock protein 90 [Porphyromonas gingivalis W83]	Porphyromonas gingivalis	0	0	0	0	1	0	10-species biofilm only
gi|400371890|gb|EJP24839.1|	ABC transporter, ATP-binding protein [Streptococcus anginosus SK1138]	Streptococcus anginosus	0	0	0	1	2	1	10-species biofilm only
gi|237863694|gb|EEP64984.1|	lysine--tRNA ligase [Veillonella dispar ATCC 17748]	Veillonella dispar	27	21	23	15	20	24	Overlap between two biofilms
gi|237864405|gb|EEP65695.1|	methylmalonyl-CoA decarboxylase alpha subunit [Veillonella dispar ATCC 17748]	Veillonella dispar	18	19	14	15	18	21	Overlap between two biofilms
gi|237865054|gb|EEP66344.1|	ATP synthase F1, epsilon subunit [Veillonella dispar ATCC 17748]	Veillonella dispar	3	1	2	2	3	4	Overlap between two biofilms
gi|222880006|gb|EEF15094.1|	ribosomal protein L31 [Campylobacter rectus RM3267]	Campylobacter rectus	0	0	0	2	1	1	10-species biofilm only
gi|387132923|ref|YP_006298895.1|	50S ribosomal protein L24 [Prevotella intermedia 17]	Prevotella intermedia	4	4	6	2	3	3	Overlap between two biofilms
gi|387132924|ref|YP_006298896.1|	50S ribosomal protein L5 [Prevotella intermedia 17]	Prevotella intermedia	7	7	7	2	5	6	Overlap between two biofilms
gi|19705279|ref|NP_602774.1|	alkyl hydroperoxide reductase [Fusobacterium nucleatum subsp. nucleatum ATCC 25586]	Fusobacterium nucleatum	14	13	15	15	16	14	Overlap between two biofilms
sp|P61981|1433G_HUMAN	14-3-3 protein gamma OS=Homo sapiens GN=YWHAG PE=1 SV=2	Homo sapiens	0	0	0	0	0	0	Overlap between two biofilms
sp|Q6KB66-2|K2C80_HUMAN	Isoform 2 of Keratin, type II cytoskeletal 80 OS=Homo sapiens GN=KRT80	Homo sapiens	0	0	0	0	0	0	Overlap between two biofilms
gi|387131619|ref|YP_006297592.1|	OsmC-like protein [Prevotella intermedia 17]	Prevotella intermedia	2	1	2	2	2	2	Overlap between two biofilms
gi|237865218|gb|EEP66508.1|	spermidine synthase [Veillonella dispar ATCC 17748]	Veillonella dispar	9	9	9	7	8	8	Overlap between two biofilms
gi|19704390|ref|NP_603952.1|	cysteine synthase [Fusobacterium nucleatum subsp. nucleatum ATCC 25586]	Fusobacterium nucleatum	2	3	2	3	3	2	Overlap between two biofilms
gi|19704441|ref|NP_604003.1|	L-serine dehydratase [Fusobacterium nucleatum subsp. nucleatum ATCC 25586]	Fusobacterium nucleatum	5	4	5	4	6	6	Overlap between two biofilms
gi|19704501|ref|NP_604063.1|	galactose/methyl galaxtoside transporter ATP-binding protein [Fusobacterium nucleatum subsp. nucleatum ATCC 25586]	Fusobacterium nucleatum	6	7	4	8	13	9	Overlap between two biofilms
gi|19704551|ref|NP_604113.1|	RRF2 family protein [Fusobacterium nucleatum subsp. nucleatum ATCC 25586]	Fusobacterium nucleatum	0	0	2	1	0	0	Overlap between two biofilms
gi|291315965|gb|EFE56409.1|	EDD domain protein, DegV family [Streptococcus oralis ATCC 35037]	Streptococcus oralis	2	4	0	2	1	2	Overlap between two biofilms
gi|319810821|gb|EFW07148.1|	recA [Streptococcus anginosus 1_2_62CV]	Streptococcus anginosus	6	5	6	8	7	10	Overlap between two biofilms
gi|19703492|ref|NP_603054.1|	glycerol-3-phosphate acyltransferase PlsX [Fusobacterium nucleatum subsp. nucleatum ATCC 25586]	Fusobacterium nucleatum	2	1	0	1	3	3	Overlap between two biofilms
sp|P02747|C1QC_HUMAN	Complement C1q subcomponent subunit C OS=Homo sapiens GN=C1QC PE=1 SV=3	Homo sapiens	4	5	4	5	5	5	Overlap between two biofilms
gi|566235237|gb|ETI97190.1|	Carbamate kinase [Veillonella dispar DORA_11]	Veillonella dispar	3	6	3	3	4	3	Overlap between two biofilms
gi|237863726|gb|EEP65016.1|	3-deoxy-8-phosphooctulonate synthase [Veillonella dispar ATCC 17748]	Veillonella dispar	9	5	8	2	3	8	Overlap between two biofilms
gi|19703774|ref|NP_603336.1|	urea carboxylase [Fusobacterium nucleatum subsp. nucleatum ATCC 25586]	Fusobacterium nucleatum	3	2	2	3	6	3	Overlap between two biofilms
gi|492575093|ref|WP_005892050.1|	Adenine phosphoribosyltransferase [Fusobacterium nucleatum]	Fusobacterium nucleatum	2	0	0	0	0	0	11-species biofilm only
gi|387133112|ref|YP_006299084.1|	putative lipoprotein [Prevotella intermedia 17]	Prevotella intermedia	0	2	1	0	0	0	11-species biofilm only
gi|19704075|ref|NP_603637.1|	imidazolonepropionase [Fusobacterium nucleatum subsp. nucleatum ATCC 25586]	Fusobacterium nucleatum	11	10	10	5	9	11	Overlap between two biofilms
gi|237864520|gb|EEP65810.1|	DNA-binding protein HU [Veillonella dispar ATCC 17748]	Veillonella dispar	6	6	6	5	5	6	Overlap between two biofilms
gi|387132709|ref|YP_006298681.1|	PF14125 domain protein [Prevotella intermedia 17]	Prevotella intermedia	0	1	2	0	0	0	11-species biofilm only
gi|19704056|ref|NP_603618.1|	hypothetical protein FN0721 [Fusobacterium nucleatum subsp. nucleatum ATCC 25586]	Fusobacterium nucleatum	3	1	1	1	2	1	Overlap between two biofilms
gi|387133771|ref|YP_006299743.1|	triose-phosphate isomerase [Prevotella intermedia 17]	Prevotella intermedia	6	6	7	0	2	4	Overlap between two biofilms
gi|387132900|ref|YP_006298872.1|	DNA-directed RNA polymerase subunit beta [Prevotella intermedia 17]	Prevotella intermedia	16	20	16	4	5	6	Overlap between two biofilms
gi|19704943|ref|NP_602438.1|	uridylate kinase [Fusobacterium nucleatum subsp. nucleatum ATCC 25586]	Fusobacterium nucleatum	7	5	6	9	8	6	Overlap between two biofilms
gi|387133247|ref|YP_006299219.1|	type I L-asparaginase [Prevotella intermedia 17]	Prevotella intermedia	2	0	2	0	0	0	11-species biofilm only
gi|375255030|ref|YP_005014197.1|	SusD family protein [Tannerella forsythia ATCC 43037]	Tannerella forsythia	0	0	2	0	0	0	11-species biofilm only
gi|222878009|gb|EEF13122.1|	hypothetical protein CAMRE0001_3058 [Campylobacter rectus RM3267]	Campylobacter rectus	2	2	2	4	4	2	Overlap between two biofilms
gi|222878473|gb|EEF13576.1|	twitching motility protein [Campylobacter rectus RM3267]	Campylobacter rectus	2	4	2	8	6	10	Overlap between two biofilms
gi|222880363|gb|EEF15450.1|	transketolase [Campylobacter rectus RM3267]	Campylobacter rectus	1	1	2	9	3	3	Overlap between two biofilms
gi|19703674|ref|NP_603236.1|	hypothetical protein FN0331 [Fusobacterium nucleatum subsp. nucleatum ATCC 25586]	Fusobacterium nucleatum	3	1	3	3	4	4	Overlap between two biofilms
gi|188994115|ref|YP_001928367.1|	malonyl CoA-ACP transacylase [Porphyromonas gingivalis ATCC 33277]	Porphyromonas gingivalis	0	0	0	0	3	0	10-species biofilm only
gi|188995744|ref|YP_001929996.1|	malate dehydrogenase [Porphyromonas gingivalis ATCC 33277]	Porphyromonas gingivalis	0	0	0	0	5	1	10-species biofilm only
gi|315188788|gb|EFU22494.1|	acetyl-CoA carboxylase, carboxyl transferase, alpha subunit [Streptococcus anginosus F0211]	Streptococcus anginosus	0	0	0	2	1	0	10-species biofilm only
gi|237863715|gb|EEP65005.1|	UDP-3-O-[3-hydroxymyristoyl] glucosamine N-acyltransferase [Veillonella dispar ATCC 17748]	Veillonella dispar	4	2	2	2	2	2	Overlap between two biofilms
gi|237863477|gb|EEP64767.1|	nicotinate phosphoribosyltransferase [Veillonella dispar ATCC 17748]	Veillonella dispar	3	3	3	2	2	2	Overlap between two biofilms
gi|237863836|gb|EEP65126.1|	N-acetylmuramoyl-L-alanine amidase [Veillonella dispar ATCC 17748]	Veillonella dispar	4	1	2	0	0	3	Overlap between two biofilms
gi|237863852|gb|EEP65142.1|	cysteine desulfurase, SufS subfamily [Veillonella dispar ATCC 17748]	Veillonella dispar	7	5	5	2	2	6	Overlap between two biofilms
gi|237863863|gb|EEP65153.1|	glutamate--tRNA ligase [Veillonella dispar ATCC 17748]	Veillonella dispar	15	12	16	8	8	15	Overlap between two biofilms
gi|237864042|gb|EEP65332.1|	chaperone protein DnaJ [Veillonella dispar ATCC 17748]	Veillonella dispar	4	4	5	3	2	4	Overlap between two biofilms
gi|237864172|gb|EEP65462.1|	nucleotide-binding protein [Veillonella dispar ATCC 17748]	Veillonella dispar	2	2	1	0	0	1	Overlap between two biofilms
gi|237864381|gb|EEP65671.1|	putative selenium metabolism protein SsnA [Veillonella dispar ATCC 17748]	Veillonella dispar	5	5	4	2	6	4	Overlap between two biofilms
gi|291315697|gb|EFE56145.1|	ribosomal protein S15 [Streptococcus oralis ATCC 35037]	Streptococcus oralis	6	5	7	6	7	7	Overlap between two biofilms
gi|291316018|gb|EFE56462.1|	16S rRNA processing protein RimM [Streptococcus oralis ATCC 35037]	Streptococcus oralis	1	2	1	2	2	2	Overlap between two biofilms
gi|387133552|ref|YP_006299524.1|	chaperonin GroL [Prevotella intermedia 17]	Prevotella intermedia	11	11	14	5	8	7	Overlap between two biofilms
gi|19705318|ref|NP_602813.1|	transcription elongation factor NusA [Fusobacterium nucleatum subsp. nucleatum ATCC 25586]	Fusobacterium nucleatum	5	4	5	3	5	2	Overlap between two biofilms
gi|19705365|ref|NP_602860.1|	hypothetical protein FN2075 [Fusobacterium nucleatum subsp. nucleatum ATCC 25586]	Fusobacterium nucleatum	3	2	2	2	3	2	Overlap between two biofilms
sp|P00747|PLMN_HUMAN	Plasminogen OS=Homo sapiens GN=PLG PE=1 SV=2	Homo sapiens	21	12	11	29	23	31	Overlap between two biofilms
sp|P02652|APOA2_HUMAN	Apolipoprotein A-II OS=Homo sapiens GN=APOA2 PE=1 SV=1	Homo sapiens	3	4	4	4	3	3	Overlap between two biofilms
sp|P02765|FETUA_HUMAN	Alpha-2-HS-glycoprotein OS=Homo sapiens GN=AHSG PE=1 SV=1	Homo sapiens	3	2	1	2	2	4	Overlap between two biofilms
gi|188995202|ref|YP_001929454.1|	pyruvate phosphate dikinase [Porphyromonas gingivalis ATCC 33277]	Porphyromonas gingivalis	0	2	2	0	6	3	Overlap between two biofilms
gi|387131623|ref|YP_006297596.1|	HmuY protein [Prevotella intermedia 17]	Prevotella intermedia	3	4	4	1	2	2	Overlap between two biofilms
gi|19704479|ref|NP_604041.1|	hypothetical protein FN1144 [Fusobacterium nucleatum subsp. nucleatum ATCC 25586]	Fusobacterium nucleatum	14	12	12	12	13	13	Overlap between two biofilms
gi|19704598|ref|NP_604160.1|	cobalt chelatase [Fusobacterium nucleatum subsp. nucleatum ATCC 25586]	Fusobacterium nucleatum	4	4	2	0	4	2	Overlap between two biofilms
gi|19704739|ref|NP_604301.1|	glutamate formiminotransferase [Fusobacterium nucleatum subsp. nucleatum ATCC 25586]	Fusobacterium nucleatum	2	0	0	0	1	1	Overlap between two biofilms
gi|222880091|gb|EEF15179.1|	hypothetical protein CAMRE0001_1838 [Campylobacter rectus RM3267]	Campylobacter rectus	0	1	3	4	4	2	Overlap between two biofilms
gi|34540488|ref|NP_904967.1|	4-hydroxybutyryl-CoA dehydratase [Porphyromonas gingivalis W83]	Porphyromonas gingivalis	0	1	0	1	11	2	Overlap between two biofilms
gi|237863756|gb|EEP65046.1|	pyridine nucleotide-disulfide oxidoreductase [Veillonella dispar ATCC 17748]	Veillonella dispar	6	9	5	3	5	6	Overlap between two biofilms
gi|371961080|gb|EHO78723.1|	hypothetical protein HMPREF9942_00794 [Fusobacterium nucleatum subsp. animalis F0419]	Fusobacterium nucleatum	2	0	0	0	0	0	11-species biofilm only
gi|291317186|gb|EFE57613.1|	ribosomal protein L16 [Streptococcus oralis ATCC 35037]	Streptococcus oralis	4	3	4	5	5	5	Overlap between two biofilms
gi|387133254|ref|YP_006299226.1|	branched-chain-amino-acid transaminase [Prevotella intermedia 17]	Prevotella intermedia	3	4	2	0	0	1	Overlap between two biofilms
gi|319810932|gb|EFW07251.1|	30S ribosomal protein S6 [Streptococcus anginosus 1_2_62CV]	Streptococcus anginosus	7	7	8	7	8	7	Overlap between two biofilms
gi|400371819|gb|EJP24768.1|	membrane alanyl aminopeptidase [Streptococcus anginosus SK1138]	Streptococcus anginosus	2	1	3	15	12	10	Overlap between two biofilms
gi|291316168|gb|EFE56604.1|	universal stress family protein [Streptococcus oralis ATCC 35037]	Streptococcus oralis	6	7	6	6	7	9	Overlap between two biofilms
gi|315316020|gb|EFU64053.1|	ribosomal protein L13 [Streptococcus oralis ATCC 49296]	Streptococcus oralis	10	8	10	8	10	10	Overlap between two biofilms
gi|222877674|gb|EEF12798.1|	molybdopterin guanine dinucleotide-containing S/N-oxide reductase [Campylobacter rectus RM3267]	Campylobacter rectus	3	7	5	9	11	9	Overlap between two biofilms
gi|222879050|gb|EEF14145.1|	ribosomal protein S6 [Campylobacter rectus RM3267]	Campylobacter rectus	2	3	3	7	5	5	Overlap between two biofilms
gi|576330326|gb|ETZ24979.1|	formate acetyltransferase [Fusobacterium nucleatum 13_3C]	Fusobacterium nucleatum	29	30	26	34	38	35	Overlap between two biofilms
gi|19703607|ref|NP_603169.1|	formate acetyltransferase [Fusobacterium nucleatum subsp. nucleatum ATCC 25586]	Fusobacterium nucleatum	37	36	35	41	49	43	Overlap between two biofilms
gi|188994955|ref|YP_001929207.1|	hypothetical protein PGN_1091 [Porphyromonas gingivalis ATCC 33277]	Porphyromonas gingivalis	0	0	0	1	2	1	10-species biofilm only
gi|188995717|ref|YP_001929969.1|	50S ribosomal protein L6 [Porphyromonas gingivalis ATCC 33277]	Porphyromonas gingivalis	0	0	0	0	3	0	10-species biofilm only
gi|315189003|gb|EFU22707.1|	ABC transporter, ATP-binding protein [Streptococcus anginosus F0211]	Streptococcus anginosus	0	0	0	4	1	1	10-species biofilm only
gi|315189543|gb|EFU23237.1|	response regulator receiver domain protein [Streptococcus anginosus F0211]	Streptococcus anginosus	0	0	0	2	0	0	10-species biofilm only
gi|333766150|gb|EGL43464.1|	acetyl-CoA carboxylase, biotin carboxylase subunit [Streptococcus anginosus SK52 = DSM 20563]	Streptococcus anginosus	0	0	0	2	2	2	10-species biofilm only
gi|237863389|gb|EEP64679.1|	putative glutamine ABC transporter periplasmic protein [Veillonella dispar ATCC 17748]	Veillonella dispar	4	4	5	1	4	6	Overlap between two biofilms
gi|237863643|gb|EEP64933.1|	Hep/Hag repeat protein [Veillonella dispar ATCC 17748]	Veillonella dispar	3	0	3	0	1	0	Overlap between two biofilms
gi|237863677|gb|EEP64967.1|	dihydropteroate synthase [Veillonella dispar ATCC 17748]	Veillonella dispar	2	2	4	1	2	2	Overlap between two biofilms
gi|237864894|gb|EEP66184.1|	cysteine-rich domain protein [Veillonella dispar ATCC 17748]	Veillonella dispar	4	3	3	1	2	1	Overlap between two biofilms
gi|222879455|gb|EEF14547.1|	DNA-binding regulatory protein, YebC/PmpR family [Campylobacter rectus RM3267]	Campylobacter rectus	0	0	0	5	1	1	10-species biofilm only
gi|315189564|gb|EFU23258.1|	dTDP-4-dehydrorhamnose reductase [Streptococcus anginosus F0211]	Streptococcus anginosus	0	1	1	2	3	2	Overlap between two biofilms
gi|315189496|gb|EFU23190.1|	ribosomal protein L35 [Streptococcus anginosus F0211]	Streptococcus anginosus	2	0	2	2	2	2	Overlap between two biofilms
gi|291316202|gb|EFE56638.1|	ABC transporter, permease protein [Streptococcus oralis ATCC 35037]	Streptococcus oralis	0	0	1	2	0	1	Overlap between two biofilms
gi|319810771|gb|EFW07098.1|	50S ribosomal protein L2 [Streptococcus anginosus 1_2_62CV]	Streptococcus anginosus	12	9	11	16	12	17	Overlap between two biofilms
gi|319811267|gb|EFW07573.1|	pyridine nucleotide-disulfide oxidoreductase [Streptococcus anginosus 1_2_62CV]	Streptococcus anginosus	4	1	3	4	7	5	Overlap between two biofilms
gi|291317117|gb|EFE57544.1|	ribosomal protein L28 [Streptococcus oralis ATCC 35037]	Streptococcus oralis	5	4	4	4	4	4	Overlap between two biofilms
gi|315314659|gb|EFU62701.1|	PTS system, lactose-specific IIC component [Streptococcus oralis ATCC 49296]	Streptococcus oralis	1	2	1	1	1	2	Overlap between two biofilms
gi|315314996|gb|EFU63037.1|	ABC transporter, ATP-binding protein [Streptococcus oralis ATCC 49296]	Streptococcus oralis	6	5	4	5	3	7	Overlap between two biofilms
gi|19705396|ref|NP_602891.1|	transporter [Fusobacterium nucleatum subsp. nucleatum ATCC 25586]	Fusobacterium nucleatum	6	6	6	7	6	7	Overlap between two biofilms
gi|256719767|gb|EEU33322.1|	protein grpE [Fusobacterium nucleatum subsp. vincentii 3_1_36A2]	Fusobacterium nucleatum	0	0	0	0	0	0	Overlap between two biofilms
gi|387132221|ref|YP_006298193.1|	hypothetical protein PIN17_A0142 [Prevotella intermedia 17]	Prevotella intermedia	3	3	3	3	3	3	Overlap between two biofilms
sp|P20851-2|C4BPB_HUMAN	Isoform 2 of C4b-binding protein beta chain OS=Homo sapiens GN=C4BPB	Homo sapiens	3	4	4	4	5	5	Overlap between two biofilms
gi|387132593|ref|YP_006298565.1|	peptidase family M13 [Prevotella intermedia 17]	Prevotella intermedia	7	10	10	3	8	9	Overlap between two biofilms
gi|19704518|ref|NP_604080.1|	cytoplasmic protein [Fusobacterium nucleatum subsp. nucleatum ATCC 25586]	Fusobacterium nucleatum	4	3	3	1	1	2	Overlap between two biofilms
gi|19704559|ref|NP_604121.1|	2-dehydro-3-deoxyphosphooctonate aldolase [Fusobacterium nucleatum subsp. nucleatum ATCC 25586]	Fusobacterium nucleatum	6	4	3	2	6	5	Overlap between two biofilms
gi|19704587|ref|NP_604149.1|	hypothetical protein FN1252 [Fusobacterium nucleatum subsp. nucleatum ATCC 25586]	Fusobacterium nucleatum	17	15	16	15	16	16	Overlap between two biofilms
gi|19704867|ref|NP_602362.1|	acyl-CoA dehydrogenase [Fusobacterium nucleatum subsp. nucleatum ATCC 25586]	Fusobacterium nucleatum	32	33	34	34	32	33	Overlap between two biofilms
gi|222877988|gb|EEF13102.1|	L-asparaginase [Campylobacter rectus RM3267]	Campylobacter rectus	3	7	6	12	9	11	Overlap between two biofilms
gi|237863725|gb|EEP65015.1|	3-deoxy-D-manno-octulosonate cytidylyltransferase [Veillonella dispar ATCC 17748]	Veillonella dispar	2	2	2	1	2	2	Overlap between two biofilms
gi|19704463|ref|NP_604025.1|	acylamino acid-releasing protein [Fusobacterium nucleatum subsp. nucleatum ATCC 25586]	Fusobacterium nucleatum	3	0	3	0	3	4	Overlap between two biofilms
gi|19703885|ref|NP_603447.1|	mannose-1-phosphate guanylyltransferase [Fusobacterium nucleatum subsp. nucleatum ATCC 25586]	Fusobacterium nucleatum	4	3	4	1	1	1	Overlap between two biofilms
gi|188995042|ref|YP_001929294.1|	acetate kinase [Porphyromonas gingivalis ATCC 33277]	Porphyromonas gingivalis	0	0	0	0	4	2	10-species biofilm only
gi|237864397|gb|EEP65687.1|	valine--tRNA ligase [Veillonella dispar ATCC 17748]	Veillonella dispar	19	18	19	8	13	22	Overlap between two biofilms
gi|19703503|ref|NP_603065.1|	DNA integrity scanning protein DisA [Fusobacterium nucleatum subsp. nucleatum ATCC 25586]	Fusobacterium nucleatum	3	2	1	3	4	4	Overlap between two biofilms
gi|387133318|ref|YP_006299290.1|	glutathione peroxidase [Prevotella intermedia 17]	Prevotella intermedia	6	5	7	0	2	2	Overlap between two biofilms
gi|315189239|gb|EFU22937.1|	PTS system sorbose-specific iic component [Streptococcus anginosus F0211]	Streptococcus anginosus	1	0	1	4	3	1	Overlap between two biofilms
gi|261868235|ref|YP_003256157.1|	outer membrane protein A [Aggregatibacter actinomycetemcomitans D11S-1]	Aggregatibacter actinomycetemcomitans	20	22	21	0	0	0	11-species biofilm only
gi|387132310|ref|YP_006298282.1|	cell division protein FtsA [Prevotella intermedia 17]	Prevotella intermedia	4	5	5	0	0	0	11-species biofilm only
gi|188994167|ref|YP_001928419.1|	zinc protease [Porphyromonas gingivalis ATCC 33277]	Porphyromonas gingivalis	1	1	0	0	2	0	Overlap between two biofilms
gi|19704916|ref|NP_602411.1|	Na(+)-translocating NADH-quinone reductase subunit B [Fusobacterium nucleatum subsp. nucleatum ATCC 25586]	Fusobacterium nucleatum	3	0	1	3	2	2	Overlap between two biofilms
gi|19704900|ref|NP_602395.1|	cysteinyl-tRNA synthetase [Fusobacterium nucleatum subsp. nucleatum ATCC 25586]	Fusobacterium nucleatum	2	1	2	3	2	2	Overlap between two biofilms
gi|387133482|ref|YP_006299454.1|	translation initiation factor IF-3 [Prevotella intermedia 17]	Prevotella intermedia	0	2	3	0	0	0	11-species biofilm only
gi|387133563|ref|YP_006299535.1|	hypothetical protein PIN17_A1682 [Prevotella intermedia 17]	Prevotella intermedia	7	5	8	0	0	0	11-species biofilm only
gi|261868600|ref|YP_003256522.1|	formate acetyltransferase [Aggregatibacter actinomycetemcomitans D11S-1]	Aggregatibacter actinomycetemcomitans	12	25	14	3	5	5	Overlap between two biofilms
gi|222878082|gb|EEF13193.1|	hypothetical protein CAMRE0001_2173 [Campylobacter rectus RM3267]	Campylobacter rectus	1	2	2	13	7	5	Overlap between two biofilms
gi|222880378|gb|EEF15465.1|	DNA polymerase III, beta subunit [Campylobacter rectus RM3267]	Campylobacter rectus	0	4	3	10	7	6	Overlap between two biofilms
gi|371958600|gb|EHO76309.1|	hypothetical protein HMPREF9942_01819 [Fusobacterium nucleatum subsp. animalis F0419]	Fusobacterium nucleatum	21	25	22	23	26	26	Overlap between two biofilms
gi|395488994|gb|EJG09839.1|	preprotein translocase subunit SecA [Fusobacterium nucleatum subsp. fusiforme ATCC 51190]	Fusobacterium nucleatum	16	12	12	14	13	13	Overlap between two biofilms
gi|19703554|ref|NP_603116.1|	cytoplasmic protein [Fusobacterium nucleatum subsp. nucleatum ATCC 25586]	Fusobacterium nucleatum	13	12	13	10	14	13	Overlap between two biofilms
gi|19703625|ref|NP_603187.1|	hypothetical protein FN0280 [Fusobacterium nucleatum subsp. nucleatum ATCC 25586]	Fusobacterium nucleatum	0	1	0	3	2	3	Overlap between two biofilms
gi|19703708|ref|NP_603270.1|	phosphoacetylglucosamine mutase [Fusobacterium nucleatum subsp. nucleatum ATCC 25586]	Fusobacterium nucleatum	10	10	8	12	15	12	Overlap between two biofilms
gi|19704522|ref|NP_604084.1|	amino acid-binding protein [Fusobacterium nucleatum subsp. nucleatum ATCC 25586]	Fusobacterium nucleatum	0	0	0	2	4	1	10-species biofilm only
gi|188994503|ref|YP_001928755.1|	30S ribosomal protein S6 [Porphyromonas gingivalis ATCC 33277]	Porphyromonas gingivalis	0	0	0	0	3	0	10-species biofilm only
gi|296154925|gb|EFG95707.1|	autotransporter beta-domain protein [Fusobacterium nucleatum subsp. nucleatum ATCC 23726]	Fusobacterium nucleatum	0	0	0	4	4	5	10-species biofilm only
gi|237863534|gb|EEP64824.1|	ribosomal protein S18 [Veillonella dispar ATCC 17748]	Veillonella dispar	6	4	3	2	2	4	Overlap between two biofilms
gi|237863712|gb|EEP65002.1|	Gram-positive signal peptide protein, YSIRK family [Veillonella dispar ATCC 17748]	Veillonella dispar	3	3	2	2	2	2	Overlap between two biofilms
gi|237863921|gb|EEP65211.1|	efflux transporter, RND family, MFP subunit [Veillonella dispar ATCC 17748]	Veillonella dispar	7	7	6	4	6	8	Overlap between two biofilms
gi|237864305|gb|EEP65595.1|	aspartate kinase, monofunctional class [Veillonella dispar ATCC 17748]	Veillonella dispar	7	8	7	3	5	8	Overlap between two biofilms
gi|237864716|gb|EEP66006.1|	outer membrane protein [Veillonella dispar ATCC 17748]	Veillonella dispar	6	8	7	6	6	8	Overlap between two biofilms
gi|222877806|gb|EEF12924.1|	ABC transporter, ATP-binding protein [Campylobacter rectus RM3267]	Campylobacter rectus	0	0	0	0	3	1	10-species biofilm only
gi|291315669|gb|EFE56117.1|	hypothetical protein HMPREF8579_1679 [Streptococcus oralis ATCC 35037]	Streptococcus oralis	1	2	2	2	1	2	Overlap between two biofilms
gi|291315821|gb|EFE56265.1|	ribosome biogenesis GTP-binding protein YlqF [Streptococcus oralis ATCC 35037]	Streptococcus oralis	1	1	0	1	0	3	Overlap between two biofilms
gi|291316506|gb|EFE56942.1|	uracil phosphoribosyltransferase [Streptococcus oralis ATCC 35037]	Streptococcus oralis	7	8	8	7	7	9	Overlap between two biofilms
gi|387132492|ref|YP_006298464.1|	4Fe-4S dicluster domain protein [Prevotella intermedia 17]	Prevotella intermedia	2	1	1	0	0	0	11-species biofilm only
gi|315188183|gb|EFU21909.1|	threonine--tRNA ligase [Streptococcus anginosus F0211]	Streptococcus anginosus	1	2	0	9	6	7	Overlap between two biofilms
gi|315314612|gb|EFU62655.1|	dihydroorotate dehydrogenase 1A [Streptococcus oralis ATCC 49296]	Streptococcus oralis	0	0	1	0	1	2	Overlap between two biofilms
gi|315314950|gb|EFU62991.1|	efflux ABC transporter, permease protein [Streptococcus oralis ATCC 49296]	Streptococcus oralis	2	0	0	2	1	4	Overlap between two biofilms
gi|315315060|gb|EFU63101.1|	dTMP kinase [Streptococcus oralis ATCC 49296]	Streptococcus oralis	0	1	1	1	1	2	Overlap between two biofilms
gi|545721683|ref|NP_604167.2|	hypothetical protein FN1270 [Fusobacterium nucleatum subsp. nucleatum ATCC 25586]	Fusobacterium nucleatum	5	6	5	5	6	4	Overlap between two biofilms
sp|P01859|IGHG2_HUMAN	Ig gamma-2 chain C region OS=Homo sapiens GN=IGHG2 PE=1 SV=2	Homo sapiens	11	11	10	12	12	13	Overlap between two biofilms
sp|Q96DA0|ZG16B_HUMAN	Zymogen granule protein 16 homolog B OS=Homo sapiens GN=ZG16B PE=1 SV=3	Homo sapiens	4	5	4	3	4	3	Overlap between two biofilms
gi|387133189|ref|YP_006299161.1|	[acyl-carrier-protein] S-malonyltransferase [Prevotella intermedia 17]	Prevotella intermedia	4	10	7	0	3	2	Overlap between two biofilms
gi|19704293|ref|NP_603855.1|	hypothetical protein FN0958 [Fusobacterium nucleatum subsp. nucleatum ATCC 25586]	Fusobacterium nucleatum	1	2	1	1	1	1	Overlap between two biofilms
gi|19704725|ref|NP_604287.1|	signal recognition particle subunit FFH/SRP54 [Fusobacterium nucleatum subsp. nucleatum ATCC 25586]	Fusobacterium nucleatum	3	1	0	5	2	1	Overlap between two biofilms
gi|315189088|gb|EFU22791.1|	peptidyl-prolyl cis-trans isomerase, cyclophilin-type [Streptococcus anginosus F0211]	Streptococcus anginosus	0	0	0	2	0	0	10-species biofilm only
gi|387133109|ref|YP_006299081.1|	hypothetical protein PIN17_A1183 [Prevotella intermedia 17]	Prevotella intermedia	1	2	1	0	0	0	11-species biofilm only
gi|387132890|ref|YP_006298862.1|	30S ribosomal protein S21 [Prevotella intermedia 17]	Prevotella intermedia	1	2	3	1	1	1	Overlap between two biofilms
gi|256717939|gb|EEU31496.1|	exodeoxyribonuclease III (xth) [Fusobacterium nucleatum subsp. vincentii 3_1_36A2]	Fusobacterium nucleatum	2	0	1	0	1	0	Overlap between two biofilms
gi|387133047|ref|YP_006299019.1|	putative lipoprotein [Prevotella intermedia 17]	Prevotella intermedia	12	13	12	5	9	10	Overlap between two biofilms
gi|319811380|gb|EFW07675.1|	dTDP-glucose 4,6-dehydratase [Streptococcus anginosus 1_2_62CV]	Streptococcus anginosus	3	2	2	9	3	6	Overlap between two biofilms
gi|315314903|gb|EFU62944.1|	orotate phosphoribosyltransferase [Streptococcus oralis ATCC 49296]	Streptococcus oralis	9	9	10	10	9	10	Overlap between two biofilms
gi|319810588|gb|EFW06924.1|	DNA-directed RNA polymerase subunit beta [Streptococcus anginosus 1_2_62CV]	Streptococcus anginosus	16	15	11	30	26	28	Overlap between two biofilms
gi|387133153|ref|YP_006299125.1|	putative lipoprotein [Prevotella intermedia 17]	Prevotella intermedia	9	8	9	0	4	8	Overlap between two biofilms
gi|315188817|gb|EFU22522.1|	acetate kinase [Streptococcus anginosus F0211]	Streptococcus anginosus	1	2	1	3	3	3	Overlap between two biofilms
gi|387133630|ref|YP_006299602.1|	outer membrane protein beta-barrel domain protein [Prevotella intermedia 17]	Prevotella intermedia	2	1	2	0	0	0	11-species biofilm only
gi|222879818|gb|EEF14907.1|	CRISPR-associated protein [Campylobacter rectus RM3267]	Campylobacter rectus	0	2	0	2	0	2	Overlap between two biofilms
gi|296153927|gb|EFG94737.1|	outer membrane autotransporter barrel domain protein [Fusobacterium nucleatum subsp. nucleatum ATCC 23726]	Fusobacterium nucleatum	99	100	94	92	100	102	Overlap between two biofilms
gi|296154288|gb|EFG95089.1|	TonB-dependent receptor [Fusobacterium nucleatum subsp. nucleatum ATCC 23726]	Fusobacterium nucleatum	42	41	42	34	42	45	Overlap between two biofilms
gi|19703494|ref|NP_603056.1|	malonyl CoA-ACP transacylase [Fusobacterium nucleatum subsp. nucleatum ATCC 25586]	Fusobacterium nucleatum	14	13	14	15	16	12	Overlap between two biofilms
gi|188994099|ref|YP_001928351.1|	DNA-binding protein HU [Porphyromonas gingivalis ATCC 33277]	Porphyromonas gingivalis	0	0	0	4	3	4	10-species biofilm only
gi|188995082|ref|YP_001929334.1|	asparaginyl-tRNA synthetase [Porphyromonas gingivalis ATCC 33277]	Porphyromonas gingivalis	0	0	0	0	2	0	10-species biofilm only
gi|315188348|gb|EFU22074.1|	efflux transporter, RND family, MFP subunit [Streptococcus anginosus F0211]	Streptococcus anginosus	0	0	0	2	0	0	10-species biofilm only
gi|315188664|gb|EFU22373.1|	peptide deformylase [Streptococcus anginosus F0211]	Streptococcus anginosus	0	0	0	1	2	0	10-species biofilm only
gi|315189200|gb|EFU22899.1|	nucleoside diphosphate kinase [Streptococcus anginosus F0211]	Streptococcus anginosus	0	0	0	2	2	0	10-species biofilm only
gi|315189415|gb|EFU23110.1|	hypothetical protein HMPREF0813_00352 [Streptococcus anginosus F0211]	Streptococcus anginosus	0	0	0	9	7	2	10-species biofilm only
gi|375255858|ref|YP_005015025.1|	3-oxoacyl-ACP reductase [Tannerella forsythia ATCC 43037]	Tannerella forsythia	1	2	2	1	1	1	Overlap between two biofilms
gi|237863453|gb|EEP64743.1|	alanine racemase [Veillonella dispar ATCC 17748]	Veillonella dispar	4	2	2	0	0	2	Overlap between two biofilms
gi|237863476|gb|EEP64766.1|	Xaa-His dipeptidase [Veillonella dispar ATCC 17748]	Veillonella dispar	9	12	9	7	7	11	Overlap between two biofilms
gi|237863521|gb|EEP64811.1|	selenium metabolism protein YedF [Veillonella dispar ATCC 17748]	Veillonella dispar	4	2	2	1	2	2	Overlap between two biofilms
gi|237863542|gb|EEP64832.1|	hypothetical protein VEIDISOL_01894 [Veillonella dispar ATCC 17748]	Veillonella dispar	12	12	12	7	10	12	Overlap between two biofilms
gi|237863816|gb|EEP65106.1|	tyrosine--tRNA ligase [Veillonella dispar ATCC 17748]	Veillonella dispar	6	6	2	2	4	7	Overlap between two biofilms
gi|237864127|gb|EEP65417.1|	ABC transporter, ATP-binding protein [Veillonella dispar ATCC 17748]	Veillonella dispar	5	5	6	7	5	5	Overlap between two biofilms
gi|237864244|gb|EEP65534.1|	ABC transporter, ATP-binding protein [Veillonella dispar ATCC 17748]	Veillonella dispar	4	1	3	1	2	2	Overlap between two biofilms
gi|237864478|gb|EEP65768.1|	threonine--tRNA ligase [Veillonella dispar ATCC 17748]	Veillonella dispar	24	20	17	8	13	25	Overlap between two biofilms
gi|237864792|gb|EEP66082.1|	LAO/AO transport system ATPase [Veillonella dispar ATCC 17748]	Veillonella dispar	3	4	3	3	3	1	Overlap between two biofilms
gi|237864842|gb|EEP66132.1|	response regulator receiver domain protein [Veillonella dispar ATCC 17748]	Veillonella dispar	7	5	6	4	4	6	Overlap between two biofilms
gi|387133670|ref|YP_006299642.1|	phosphopyruvate hydratase [Prevotella intermedia 17]	Prevotella intermedia	19	18	16	6	13	15	Overlap between two biofilms
gi|315314374|gb|EFU62419.1|	DegT/DnrJ/EryC1/StrS aminotransferase family protein [Streptococcus oralis ATCC 49296]	Streptococcus oralis	1	0	1	2	0	3	Overlap between two biofilms
gi|315315159|gb|EFU63200.1|	GMP synthase (glutamine-hydrolyzing) domain protein [Streptococcus oralis ATCC 49296]	Streptococcus oralis	9	7	7	6	11	12	Overlap between two biofilms
gi|511336061|gb|EHG19397.2|	ADP-L-glycero-D-manno-heptose-6-epimerase [Fusobacterium nucleatum subsp. polymorphum F0401]	Fusobacterium nucleatum	0	0	0	0	0	0	Overlap between two biofilms
gi|387132172|ref|YP_006298144.1|	ChvD family ATP-binding protein [Prevotella intermedia 17]	Prevotella intermedia	2	6	4	0	1	1	Overlap between two biofilms
sp|P04220|MUCB_HUMAN	Ig mu heavy chain disease protein OS=Homo sapiens PE=1 SV=1	Homo sapiens	12	11	10	12	13	13	Overlap between two biofilms
gi|19703892|ref|NP_603454.1|	hypothetical protein FN0557 [Fusobacterium nucleatum subsp. nucleatum ATCC 25586]	Fusobacterium nucleatum	6	7	7	5	4	5	Overlap between two biofilms
gi|19704352|ref|NP_603914.1|	hypothetical protein FN1017 [Fusobacterium nucleatum subsp. nucleatum ATCC 25586]	Fusobacterium nucleatum	9	7	7	9	7	8	Overlap between two biofilms
gi|291317255|gb|EFE57682.1|	hypothetical protein HMPREF8579_0264 [Streptococcus oralis ATCC 35037]	Streptococcus oralis	0	0	3	0	0	0	11-species biofilm only
sp|P20930|FILA_HUMAN	Filaggrin OS=Homo sapiens GN=FLG PE=1 SV=3	Homo sapiens	0	0	0	3	0	0	10-species biofilm only
gi|237863597|gb|EEP64887.1|	orotidine 5'-phosphate decarboxylase [Veillonella dispar ATCC 17748]	Veillonella dispar	7	5	5	1	1	7	Overlap between two biofilms
gi|237864762|gb|EEP66052.1|	hypothetical protein VEIDISOL_00115 [Veillonella dispar ATCC 17748]	Veillonella dispar	5	4	6	1	4	5	Overlap between two biofilms
gi|296153889|gb|EFG94700.1|	hypothetical protein HMPREF0397_1696 [Fusobacterium nucleatum subsp. nucleatum ATCC 23726]	Fusobacterium nucleatum	4	4	3	7	6	6	Overlap between two biofilms
gi|315189316|gb|EFU23011.1|	capsular exopolysaccharide family [Streptococcus anginosus F0211]	Streptococcus anginosus	0	0	0	3	2	1	10-species biofilm only
gi|237864384|gb|EEP65674.1|	selenium-dependent molybdenum hydroxylase 1 [Veillonella dispar ATCC 17748]	Veillonella dispar	8	3	1	2	4	3	Overlap between two biofilms
gi|315314573|gb|EFU62616.1|	basic membrane protein [Streptococcus oralis ATCC 49296]	Streptococcus oralis	16	14	14	15	14	16	Overlap between two biofilms
gi|387133319|ref|YP_006299291.1|	hypothetical protein PIN17_A1407 [Prevotella intermedia 17]	Prevotella intermedia	14	19	19	6	14	11	Overlap between two biofilms
gi|291316644|gb|EFE57080.1|	UMP kinase [Streptococcus oralis ATCC 35037]	Streptococcus oralis	3	4	3	5	3	5	Overlap between two biofilms
gi|237863865|gb|EEP65155.1|	cysteine--tRNA ligase [Veillonella dispar ATCC 17748]	Veillonella dispar	5	5	4	4	3	4	Overlap between two biofilms
gi|400371411|gb|EJP24370.1|	aminopeptidase C [Streptococcus anginosus SK1138]	Streptococcus anginosus	2	4	2	8	10	7	Overlap between two biofilms
gi|540778445|dbj|GAD42327.1|	ABC-type sugar transport systems, ATPase components [Streptococcus anginosus 1505]	Streptococcus anginosus	8	8	7	14	14	11	Overlap between two biofilms
gi|492595977|ref|WP_005898377.1|	3-ketoacyl-CoA thiolase [Fusobacterium nucleatum]	Fusobacterium nucleatum	0	0	0	0	0	0	Overlap between two biofilms
gi|315314590|gb|EFU62633.1|	hypothetical protein HMPREF8578_1644 [Streptococcus oralis ATCC 49296]	Streptococcus oralis	3	4	1	3	2	4	Overlap between two biofilms
gi|315188922|gb|EFU22626.1|	cell division protein FtsZ [Streptococcus anginosus F0211]	Streptococcus anginosus	6	9	8	12	8	13	Overlap between two biofilms
gi|291317149|gb|EFE57576.1|	glutamine-fructose-6-phosphate transaminase (isomerizing) [Streptococcus oralis ATCC 35037]	Streptococcus oralis	1	2	0	2	0	1	Overlap between two biofilms
gi|315189570|gb|EFU23264.1|	dTDP-glucose 4,6-dehydratase [Streptococcus anginosus F0211]	Streptococcus anginosus	0	0	0	0	0	0	Overlap between two biofilms
gi|387131879|ref|YP_006297852.1|	PF14254 domain protein [Prevotella intermedia 17]	Prevotella intermedia	2	0	3	0	0	0	11-species biofilm only
gi|222880195|gb|EEF15282.1|	hypothetical protein CAMRE0001_0242 [Campylobacter rectus RM3267]	Campylobacter rectus	0	2	0	0	0	0	11-species biofilm only
gi|315314462|gb|EFU62506.1|	ROK family protein [Streptococcus oralis ATCC 49296]	Streptococcus oralis	7	8	8	7	7	7	Overlap between two biofilms
gi|315187615|gb|EFU21369.1|	ribonucleoside-diphosphate reductase, beta subunit [Streptococcus anginosus F0211]	Streptococcus anginosus	4	3	2	9	5	6	Overlap between two biofilms
gi|387133277|ref|YP_006299249.1|	thiamine pyrophosphate enzyme, C-terminal TPP binding domain protein [Prevotella intermedia 17]	Prevotella intermedia	0	0	1	0	1	1	Overlap between two biofilms
gi|291317189|gb|EFE57616.1|	ribosomal protein S19 [Streptococcus oralis ATCC 35037]	Streptococcus oralis	4	5	6	6	7	6	Overlap between two biofilms
gi|383341612|gb|EID19867.1|	hypothetical protein HMPREF1043_1696 [Streptococcus anginosus subsp. whileyi CCUG 39159]	Streptococcus anginosus	0	0	2	0	0	0	11-species biofilm only
gi|222877694|gb|EEF12817.1|	serine--tRNA ligase [Campylobacter rectus RM3267]	Campylobacter rectus	0	0	1	1	1	2	Overlap between two biofilms
gi|222879322|gb|EEF14415.1|	putative zinc ribbon domain protein [Campylobacter rectus RM3267]	Campylobacter rectus	1	2	2	4	4	3	Overlap between two biofilms
gi|296154335|gb|EFG95134.1|	hypothetical protein HMPREF0397_1238 [Fusobacterium nucleatum subsp. nucleatum ATCC 23726]	Fusobacterium nucleatum	20	21	25	20	24	23	Overlap between two biofilms
gi|19703677|ref|NP_603239.1|	aspartate/aromatic aminotransferase [Fusobacterium nucleatum subsp. nucleatum ATCC 25586]	Fusobacterium nucleatum	3	5	1	8	7	5	Overlap between two biofilms
gi|19703790|ref|NP_603352.1|	rubrerythrin [Fusobacterium nucleatum subsp. nucleatum ATCC 25586]	Fusobacterium nucleatum	1	1	0	1	2	1	Overlap between two biofilms
gi|19704787|ref|NP_604349.1|	UDP-N-acetylenolpyruvoylglucosamine reductase [Fusobacterium nucleatum subsp. nucleatum ATCC 25586]	Fusobacterium nucleatum	0	0	0	0	3	1	10-species biofilm only
gi|315188101|gb|EFU21830.1|	adenylate kinase [Streptococcus anginosus F0211]	Streptococcus anginosus	0	0	0	5	3	4	10-species biofilm only
gi|315189499|gb|EFU23193.1|	hypothetical protein HMPREF0813_00150 [Streptococcus anginosus F0211]	Streptococcus anginosus	0	0	0	2	0	0	10-species biofilm only
gi|315189618|gb|EFU23310.1|	ABC transporter, permease protein [Streptococcus anginosus F0211]	Streptococcus anginosus	0	0	0	3	1	0	10-species biofilm only
gi|315189624|gb|EFU23316.1|	CTP synthase [Streptococcus anginosus F0211]	Streptococcus anginosus	0	0	0	4	4	6	10-species biofilm only
gi|237863499|gb|EEP64789.1|	glutamine-fructose-6-phosphate transaminase (isomerizing) [Veillonella dispar ATCC 17748]	Veillonella dispar	21	17	19	10	15	19	Overlap between two biofilms
gi|237863509|gb|EEP64799.1|	molybdate ABC transporter, periplasmic molybdate-binding protein [Veillonella dispar ATCC 17748]	Veillonella dispar	10	14	13	6	11	9	Overlap between two biofilms
gi|237863622|gb|EEP64912.1|	hypothetical protein VEIDISOL_01979 [Veillonella dispar ATCC 17748]	Veillonella dispar	15	15	13	10	12	12	Overlap between two biofilms
gi|237863825|gb|EEP65115.1|	4-oxalocrotonate tautomerase family enzyme [Veillonella dispar ATCC 17748]	Veillonella dispar	3	2	3	3	3	2	Overlap between two biofilms
gi|237864011|gb|EEP65301.1|	translation elongation factor P [Veillonella dispar ATCC 17748]	Veillonella dispar	6	4	5	4	4	6	Overlap between two biofilms
gi|237864311|gb|EEP65601.1|	thioredoxin [Veillonella dispar ATCC 17748]	Veillonella dispar	6	4	6	0	4	6	Overlap between two biofilms
gi|237864455|gb|EEP65745.1|	RNA polymerase sigma factor RpoD [Veillonella dispar ATCC 17748]	Veillonella dispar	3	5	7	4	4	5	Overlap between two biofilms
gi|237864831|gb|EEP66121.1|	putative glutamate synthase (NADPH), homotetrameric [Veillonella dispar ATCC 17748]	Veillonella dispar	2	2	2	0	0	1	Overlap between two biofilms
gi|237865101|gb|EEP66391.1|	ribosomal protein L16 [Veillonella dispar ATCC 17748]	Veillonella dispar	5	5	5	4	5	5	Overlap between two biofilms
gi|222878400|gb|EEF13505.1|	DNA gyrase, A subunit [Campylobacter rectus RM3267]	Campylobacter rectus	0	0	0	5	0	0	10-species biofilm only
gi|387133696|ref|YP_006299668.1|	histidine ammonia-lyase [Prevotella intermedia 17]	Prevotella intermedia	8	10	8	0	4	4	Overlap between two biofilms
gi|315314487|gb|EFU62531.1|	ABC transporter, substrate-binding protein, family 5 [Streptococcus oralis ATCC 49296]	Streptococcus oralis	9	11	7	7	2	13	Overlap between two biofilms
gi|315188834|gb|EFU22539.1|	preprotein translocase, YajC subunit [Streptococcus anginosus F0211]	Streptococcus anginosus	4	3	3	3	3	3	Overlap between two biofilms
gi|315189158|gb|EFU22859.1|	ATP synthase F0, B subunit [Streptococcus anginosus F0211]	Streptococcus anginosus	1	0	0	2	0	1	Overlap between two biofilms
gi|315315667|gb|EFU63705.1|	ABC transporter, substrate-binding protein, family 3 [Streptococcus oralis ATCC 49296]	Streptococcus oralis	15	14	11	11	13	16	Overlap between two biofilms
gi|492585831|ref|WP_005894961.1|	AT family autotransporter [Fusobacterium nucleatum]	Fusobacterium nucleatum	0	0	0	0	0	0	Overlap between two biofilms
sp|P05155|IC1_HUMAN	Plasma protease C1 inhibitor OS=Homo sapiens GN=SERPING1 PE=1 SV=2	Homo sapiens	9	8	8	7	10	11	Overlap between two biofilms
sp|P35858-2|ALS_HUMAN	Isoform 2 of Insulin-like growth factor-binding protein complex acid labile subunit OS=Homo sapiens GN=IGFALS	Homo sapiens	4	2	3	3	1	2	Overlap between two biofilms
gi|387132507|ref|YP_006298479.1|	cysteine--tRNA ligase [Prevotella intermedia 17]	Prevotella intermedia	3	2	3	0	0	1	Overlap between two biofilms
gi|315188365|gb|EFU22091.1|	6-phosphofructokinase [Streptococcus anginosus F0211]	Streptococcus anginosus	7	9	6	10	9	9	Overlap between two biofilms
gi|19703515|ref|NP_603077.1|	GTP-binding protein EngA [Fusobacterium nucleatum subsp. nucleatum ATCC 25586]	Fusobacterium nucleatum	3	3	2	3	4	6	Overlap between two biofilms
gi|188995617|ref|YP_001929869.1|	2-ketoisovalerate ferredoxin reductase [Porphyromonas gingivalis ATCC 33277]	Porphyromonas gingivalis	0	0	0	1	4	1	10-species biofilm only
gi|188993887|ref|YP_001928139.1|	hypothetical protein PGN_0023 [Porphyromonas gingivalis ATCC 33277]	Porphyromonas gingivalis	0	1	0	1	11	4	Overlap between two biofilms
gi|315188763|gb|EFU22469.1|	translation initiation factor IF-2 [Streptococcus anginosus F0211]	Streptococcus anginosus	0	0	0	5	1	2	10-species biofilm only
gi|291317107|gb|EFE57534.1|	ribosomal protein S12 [Streptococcus oralis ATCC 35037]	Streptococcus oralis	9	7	8	9	9	12	Overlap between two biofilms
gi|315315804|gb|EFU63840.1|	dUTP diphosphatase [Streptococcus oralis ATCC 49296]	Streptococcus oralis	3	2	3	0	1	1	Overlap between two biofilms
gi|222880349|gb|EEF15436.1|	ribosomal protein S5 [Campylobacter rectus RM3267]	Campylobacter rectus	1	2	2	7	4	5	Overlap between two biofilms
gi|222880402|gb|EEF15489.1|	ribosomal protein S4 [Campylobacter rectus RM3267]	Campylobacter rectus	6	10	9	14	11	11	Overlap between two biofilms
gi|543953889|gb|ERJ64397.1|	hypothetical protein HMPREF1554_02122 [Porphyromonas gingivalis F0569]	Porphyromonas gingivalis	0	0	2	0	0	0	11-species biofilm only
gi|387133795|ref|YP_006299767.1|	HlyD family secretion protein [Prevotella intermedia 17]	Prevotella intermedia	1	2	5	0	0	0	11-species biofilm only
gi|498300392|ref|WP_010614548.1|	phosphoglucosamine mutase [Actinomyces oris]	Actinomyces oris	0	0	0	0	0	0	Overlap between two biofilms
gi|222877634|gb|EEF12759.1|	SPFH/Band 7/PHB domain protein [Campylobacter rectus RM3267]	Campylobacter rectus	3	0	1	4	0	6	Overlap between two biofilms
gi|296154047|gb|EFG94852.1|	glutamate dehydrogenase, NAD-specific [Fusobacterium nucleatum subsp. nucleatum ATCC 23726]	Fusobacterium nucleatum	35	29	31	29	31	33	Overlap between two biofilms
gi|261866858|ref|YP_003254780.1|	phosphoglyceromutase [Aggregatibacter actinomycetemcomitans D11S-1]	Aggregatibacter actinomycetemcomitans	1	6	1	0	0	0	11-species biofilm only
gi|188995234|ref|YP_001929486.1|	NAD-dependent nucleotide-diphosphate-sugar epimerase [Porphyromonas gingivalis ATCC 33277]	Porphyromonas gingivalis	0	0	0	0	2	0	10-species biofilm only
gi|325473515|gb|EGC76708.1|	pyruvate ferredoxin/flavodoxin oxidoreductase [Treponema denticola F0402]	Treponema denticola	0	0	0	0	0	0	Overlap between two biofilms
gi|237863823|gb|EEP65113.1|	ribosomal protein L28 [Veillonella dispar ATCC 17748]	Veillonella dispar	4	4	3	3	2	2	Overlap between two biofilms
gi|237864065|gb|EEP65355.1|	ribosome recycling factor [Veillonella dispar ATCC 17748]	Veillonella dispar	6	6	5	5	4	4	Overlap between two biofilms
gi|237864533|gb|EEP65823.1|	PTS system, Lactose/Cellobiose specific IIB subunit [Veillonella dispar ATCC 17748]	Veillonella dispar	5	2	5	3	5	4	Overlap between two biofilms
gi|237865086|gb|EEP66376.1|	DNA-directed RNA polymerase, beta subunit [Veillonella dispar ATCC 17748]	Veillonella dispar	50	51	47	30	34	49	Overlap between two biofilms
gi|400373395|gb|EJP26327.1|	ribose-phosphate diphosphokinase [Streptococcus anginosus SK1138]	Streptococcus anginosus	2	3	1	7	6	6	Overlap between two biofilms
gi|291316435|gb|EFE56871.1|	triose-phosphate isomerase [Streptococcus oralis ATCC 35037]	Streptococcus oralis	11	10	10	11	11	11	Overlap between two biofilms
gi|291316600|gb|EFE57036.1|	carbamoyl-phosphate synthase, small subunit [Streptococcus oralis ATCC 35037]	Streptococcus oralis	3	0	0	2	1	4	Overlap between two biofilms
gi|387133273|ref|YP_006299245.1|	transketolase, thiamine pyrophosphate-binding domain protein [Prevotella intermedia 17]	Prevotella intermedia	7	5	11	0	4	2	Overlap between two biofilms
gi|387133323|ref|YP_006299295.1|	nucleic acid-binding domain protein [Prevotella intermedia 17]	Prevotella intermedia	3	4	3	0	0	1	Overlap between two biofilms
gi|307623880|gb|EFO02864.1|	transcription termination/antitermination factor NusG [Streptococcus oralis ATCC 35037]	Streptococcus oralis	6	5	5	6	6	6	Overlap between two biofilms
gi|315314473|gb|EFU62517.1|	nicotinate phosphoribosyltransferase [Streptococcus oralis ATCC 49296]	Streptococcus oralis	4	4	3	5	5	7	Overlap between two biofilms
gi|383348126|gb|EID26085.1|	tagatose-bisphosphate aldolase [Streptococcus oralis SK1074]	Streptococcus oralis	12	12	11	11	12	14	Overlap between two biofilms
gi|19705325|ref|NP_602820.1|	hypothetical protein FN2034 [Fusobacterium nucleatum subsp. nucleatum ATCC 25586]	Fusobacterium nucleatum	3	0	0	0	3	3	Overlap between two biofilms
gi|387132008|ref|YP_006297981.1|	methylaspartate mutase, S subunit [Prevotella intermedia 17]	Prevotella intermedia	3	3	4	0	2	2	Overlap between two biofilms
sp|P02533|K1C14_HUMAN	Keratin, type I cytoskeletal 14 OS=Homo sapiens GN=KRT14 PE=1 SV=4	Homo sapiens	11	10	3	38	8	7	Overlap between two biofilms
sp|P07357|CO8A_HUMAN	Complement component C8 alpha chain OS=Homo sapiens GN=C8A PE=1 SV=2	Homo sapiens	4	1	1	1	2	4	Overlap between two biofilms
sp|P07358|CO8B_HUMAN	Complement component C8 beta chain OS=Homo sapiens GN=C8B PE=1 SV=3	Homo sapiens	6	5	3	1	3	4	Overlap between two biofilms
sp|P08185|CBG_HUMAN	Corticosteroid-binding globulin OS=Homo sapiens GN=SERPINA6 PE=1 SV=1	Homo sapiens	4	2	1	0	1	1	Overlap between two biofilms
sp|P19827|ITIH1_HUMAN	Inter-alpha-trypsin inhibitor heavy chain H1 OS=Homo sapiens GN=ITIH1 PE=1 SV=3	Homo sapiens	8	13	7	10	10	10	Overlap between two biofilms
sp|P51884|LUM_HUMAN	Lumican OS=Homo sapiens GN=LUM PE=1 SV=2	Homo sapiens	3	3	0	0	1	0	Overlap between two biofilms
gi|188994586|ref|YP_001928838.1|	hypothetical protein PGN_0722 [Porphyromonas gingivalis ATCC 33277]	Porphyromonas gingivalis	0	0	0	0	0	0	Overlap between two biofilms
gi|188995343|ref|YP_001929595.1|	hypothetical protein PGN_1479 [Porphyromonas gingivalis ATCC 33277]	Porphyromonas gingivalis	1	0	0	1	5	1	Overlap between two biofilms
gi|315188401|gb|EFU22127.1|	phosphate acetyltransferase [Streptococcus anginosus F0211]	Streptococcus anginosus	0	0	3	4	3	2	Overlap between two biofilms
gi|19704300|ref|NP_603862.1|	D-3-phosphoglycerate dehydrogenase [Fusobacterium nucleatum subsp. nucleatum ATCC 25586]	Fusobacterium nucleatum	6	9	4	4	7	8	Overlap between two biofilms
gi|222878672|gb|EEF13772.1|	outer membrane protein transport protein, Ompp1/FadL/TodX family [Campylobacter rectus RM3267]	Campylobacter rectus	2	2	0	5	4	4	Overlap between two biofilms
gi|19703385|ref|NP_602947.1|	hypothetical protein FN0033 [Fusobacterium nucleatum subsp. nucleatum ATCC 25586]	Fusobacterium nucleatum	3	7	2	4	9	4	Overlap between two biofilms
gi|237865111|gb|EEP66401.1|	ribosomal protein S5 [Veillonella dispar ATCC 17748]	Veillonella dispar	13	12	13	13	13	14	Overlap between two biofilms
gi|307622721|gb|EFO01717.1|	large conductance mechanosensitive channel protein [Streptococcus oralis ATCC 35037]	Streptococcus oralis	1	1	1	1	1	3	Overlap between two biofilms
gi|237863305|gb|EEP64595.1|	hypothetical protein VEIDISOL_01656 [Veillonella dispar ATCC 17748]	Veillonella dispar	3	4	5	0	2	2	Overlap between two biofilms
gi|315315813|gb|EFU63848.1|	peptidase C26 [Streptococcus oralis ATCC 49296]	Streptococcus oralis	5	6	5	5	4	5	Overlap between two biofilms
gi|237864393|gb|EEP65683.1|	endopeptidase La [Veillonella dispar ATCC 17748]	Veillonella dispar	24	17	21	8	8	20	Overlap between two biofilms
gi|291316288|gb|EFE56724.1|	transcriptional regulator, MarR family [Streptococcus oralis ATCC 35037]	Streptococcus oralis	3	0	0	4	2	3	Overlap between two biofilms
gi|296153961|gb|EFG94769.1|	hypothetical protein HMPREF0397_1624, partial [Fusobacterium nucleatum subsp. nucleatum ATCC 23726]	Fusobacterium nucleatum	70	72	65	61	73	77	Overlap between two biofilms
gi|506959970|gb|AGM24338.1|	elongation factor Tu [Fusobacterium nucleatum subsp. animalis 4_8]	Fusobacterium nucleatum	20	21	21	19	21	21	Overlap between two biofilms
gi|383345686|gb|EID23788.1|	PTS system trehalose-specific IIBC component [Streptococcus anginosus subsp. whileyi CCUG 39159]	Streptococcus anginosus	2	1	2	8	4	2	Overlap between two biofilms
gi|315188920|gb|EFU22624.1|	hypothetical protein HMPREF0813_00722 [Streptococcus anginosus F0211]	Streptococcus anginosus	1	1	1	3	2	2	Overlap between two biofilms
gi|237864845|gb|EEP66135.1|	cysteine-rich domain protein [Veillonella dispar ATCC 17748]	Veillonella dispar	8	4	5	4	4	4	Overlap between two biofilms
sp|P04004|VTNC_HUMAN	Vitronectin OS=Homo sapiens GN=VTN PE=1 SV=1	Homo sapiens	11	11	11	8	10	11	Overlap between two biofilms
gi|339891666|gb|EGQ80620.1|	fusobacterium outer membrane protein [Fusobacterium nucleatum subsp. animalis ATCC 51191]	Fusobacterium nucleatum	14	10	14	0	17	15	Overlap between two biofilms
gi|19703475|ref|NP_603037.1|	ABC transporter ATP-binding protein [Fusobacterium nucleatum subsp. nucleatum ATCC 25586]	Fusobacterium nucleatum	2	2	1	2	2	1	Overlap between two biofilms
gi|237864552|gb|EEP65842.1|	hypothetical protein VEIDISOL_00644 [Veillonella dispar ATCC 17748]	Veillonella dispar	5	1	4	0	1	2	Overlap between two biofilms
gi|315315051|gb|EFU63092.1|	ribosomal protein L21 [Streptococcus oralis ATCC 49296]	Streptococcus oralis	2	2	2	3	2	2	Overlap between two biofilms
gi|319812107|gb|EFW08373.1|	asparaginyl-tRNA synthetase [Streptococcus anginosus 1_2_62CV]	Streptococcus anginosus	4	2	3	8	3	7	Overlap between two biofilms
gi|315188524|gb|EFU22234.1|	hypothetical protein HMPREF0813_01130 [Streptococcus anginosus F0211]	Streptococcus anginosus	0	0	2	5	3	2	Overlap between two biofilms
gi|319810893|gb|EFW07212.1|	thioredoxin [Streptococcus anginosus 1_2_62CV]	Streptococcus anginosus	0	0	0	0	0	0	Overlap between two biofilms
gi|19704898|ref|NP_602393.1|	rod shape-determining protein MreB [Fusobacterium nucleatum subsp. nucleatum ATCC 25586]	Fusobacterium nucleatum	9	9	9	8	8	9	Overlap between two biofilms
gi|387133476|ref|YP_006299448.1|	peptidase family M13 [Prevotella intermedia 17]	Prevotella intermedia	4	9	16	0	0	0	11-species biofilm only
gi|222879098|gb|EEF14193.1|	ribosomal protein S18 [Campylobacter rectus RM3267]	Campylobacter rectus	2	3	3	5	5	4	Overlap between two biofilms
gi|19703557|ref|NP_603119.1|	hypothetical protein FN0212 [Fusobacterium nucleatum subsp. nucleatum ATCC 25586]	Fusobacterium nucleatum	7	9	6	3	3	6	Overlap between two biofilms
gi|19705244|ref|NP_602739.1|	hypothetical protein FN1939 [Fusobacterium nucleatum subsp. nucleatum ATCC 25586]	Fusobacterium nucleatum	0	0	0	1	1	3	10-species biofilm only
sp|P04792|HSPB1_HUMAN	Heat shock protein beta-1 OS=Homo sapiens GN=HSPB1 PE=1 SV=2	Homo sapiens	0	0	0	5	0	0	10-species biofilm only
sp|P60174-1|TPIS_HUMAN	Isoform 2 of Triosephosphate isomerase OS=Homo sapiens GN=TPI1	Homo sapiens	0	0	0	2	0	0	10-species biofilm only
gi|188994164|ref|YP_001928416.1|	hypothetical protein PGN_0300 [Porphyromonas gingivalis ATCC 33277]	Porphyromonas gingivalis	0	0	0	0	2	0	10-species biofilm only
gi|188994380|ref|YP_001928632.1|	DnaK suppressor protein [Porphyromonas gingivalis ATCC 33277]	Porphyromonas gingivalis	0	0	0	0	2	0	10-species biofilm only
gi|188995720|ref|YP_001929972.1|	50S ribosomal protein L5 [Porphyromonas gingivalis ATCC 33277]	Porphyromonas gingivalis	0	0	0	0	1	1	10-species biofilm only
gi|375255483|ref|YP_005014650.1|	30S ribosomal protein S1 [Tannerella forsythia ATCC 43037]	Tannerella forsythia	0	0	0	0	0	0	Overlap between two biofilms
gi|237863748|gb|EEP65038.1|	carbamoyl-phosphate synthase, large subunit [Veillonella dispar ATCC 17748]	Veillonella dispar	19	25	19	6	11	23	Overlap between two biofilms
gi|237863815|gb|EEP65105.1|	penicillin-binding protein, 1A family [Veillonella dispar ATCC 17748]	Veillonella dispar	6	3	4	1	3	2	Overlap between two biofilms
gi|237863927|gb|EEP65217.1|	aspartyl/glutamyl-tRNA(Asn/Gln) amidotransferase, A subunit [Veillonella dispar ATCC 17748]	Veillonella dispar	9	13	10	4	6	10	Overlap between two biofilms
gi|237864451|gb|EEP65741.1|	RecA protein [Veillonella dispar ATCC 17748]	Veillonella dispar	6	5	6	2	5	5	Overlap between two biofilms
gi|237864562|gb|EEP65852.1|	acetolactate synthase, large subunit, biosynthetic type [Veillonella dispar ATCC 17748]	Veillonella dispar	5	4	5	0	1	2	Overlap between two biofilms
gi|222877671|gb|EEF12795.1|	methyl-accepting chemotaxis protein signaling domain protein [Campylobacter rectus RM3267]	Campylobacter rectus	0	0	0	3	0	0	10-species biofilm only
gi|222878269|gb|EEF13377.1|	thioesterase family protein [Campylobacter rectus RM3267]	Campylobacter rectus	0	0	0	3	0	1	10-species biofilm only
gi|387132204|ref|YP_006298176.1|	hypothetical protein PIN17_A0125 [Prevotella intermedia 17]	Prevotella intermedia	0	2	1	0	0	0	11-species biofilm only
gi|387133390|ref|YP_006299362.1|	putative 8-amino-7-oxononanoate synthase [Prevotella intermedia 17]	Prevotella intermedia	2	2	5	0	1	1	Overlap between two biofilms
gi|387133579|ref|YP_006299551.1|	DNA-binding helix-turn-helix protein [Prevotella intermedia 17]	Prevotella intermedia	0	2	2	0	0	1	Overlap between two biofilms
gi|538369542|ref|YP_008508554.1|	putative phosphotransferase system sugar-specific EIIB component [Streptococcus anginosus C1051]	Streptococcus anginosus	1	2	1	5	4	3	Overlap between two biofilms
gi|566218757|gb|ETI84384.1|	Glutamyl-tRNA(Gln) amidotransferase subunit A [Streptococcus anginosus DORA_7]	Streptococcus anginosus	0	2	3	4	4	2	Overlap between two biofilms
gi|315314234|gb|EFU62279.1|	cytidylate kinase [Streptococcus oralis ATCC 49296]	Streptococcus oralis	3	3	3	2	3	3	Overlap between two biofilms
gi|315314238|gb|EFU62283.1|	UDP-glucose 4-epimerase [Streptococcus oralis ATCC 49296]	Streptococcus oralis	0	3	0	6	4	6	Overlap between two biofilms
gi|315315139|gb|EFU63180.1|	6-phosphofructokinase [Streptococcus oralis ATCC 49296]	Streptococcus oralis	10	10	12	9	9	13	Overlap between two biofilms
gi|315188974|gb|EFU22678.1|	S-ribosylhomocysteinase LuxS [Streptococcus anginosus F0211]	Streptococcus anginosus	0	2	0	3	3	3	Overlap between two biofilms
gi|19705210|ref|NP_602705.1|	168 kDa surface-layer protein [Fusobacterium nucleatum subsp. nucleatum ATCC 25586]	Fusobacterium nucleatum	4	0	2	3	6	6	Overlap between two biofilms
gi|19705216|ref|NP_602711.1|	hypothetical protein FN1911 [Fusobacterium nucleatum subsp. nucleatum ATCC 25586]	Fusobacterium nucleatum	42	37	37	36	42	43	Overlap between two biofilms
gi|545721684|ref|NP_604161.2|	hypothetical protein FN1264 [Fusobacterium nucleatum subsp. nucleatum ATCC 25586]	Fusobacterium nucleatum	3	4	3	2	4	4	Overlap between two biofilms
gi|387131883|ref|YP_006297856.1|	3-oxoacyl-ACP reductase [Prevotella intermedia 17]	Prevotella intermedia	6	10	7	1	3	6	Overlap between two biofilms
gi|256718760|gb|EEU32315.1|	PTS system, glucose subfamily, IIA component [Fusobacterium nucleatum subsp. vincentii 3_1_36A2]	Fusobacterium nucleatum	0	0	0	0	0	0	Overlap between two biofilms
gi|256719077|gb|EEU32632.1|	hypothetical protein HMPREF0946_00705 [Fusobacterium nucleatum subsp. vincentii 3_1_36A2]	Fusobacterium nucleatum	9	7	8	7	9	8	Overlap between two biofilms
gi|256719598|gb|EEU33153.1|	hypothetical protein HMPREF0946_01226 [Fusobacterium nucleatum subsp. vincentii 3_1_36A2]	Fusobacterium nucleatum	12	12	12	10	11	13	Overlap between two biofilms
gi|492586873|ref|WP_005895637.1|	glutaconyl-CoA decarboxylase [Fusobacterium nucleatum]	Fusobacterium nucleatum	0	0	0	0	0	0	Overlap between two biofilms
sp|P19652|A1AG2_HUMAN	Alpha-1-acid glycoprotein 2 OS=Homo sapiens GN=ORM2 PE=1 SV=2	Homo sapiens	1	2	0	3	2	1	Overlap between two biofilms
sp|P80748|LV302_HUMAN	Ig lambda chain V-III region LOI OS=Homo sapiens PE=1 SV=1	Homo sapiens	1	0	1	2	2	2	Overlap between two biofilms
sp|Q86YZ3|HORN_HUMAN	Hornerin OS=Homo sapiens GN=HRNR PE=1 SV=2	Homo sapiens	3	0	0	12	0	1	Overlap between two biofilms
gi|34540489|ref|NP_904968.1|	hypothetical protein PG0694 [Porphyromonas gingivalis W83]	Porphyromonas gingivalis	5	7	2	6	16	13	Overlap between two biofilms
gi|315188527|gb|EFU22237.1|	translation elongation factor G [Streptococcus anginosus F0211]	Streptococcus anginosus	24	30	28	36	31	35	Overlap between two biofilms
gi|566236325|gb|ETI98103.1|	Transcriptional repressor NrdR [Veillonella dispar DORA_11]	Veillonella dispar	3	4	3	1	1	2	Overlap between two biofilms
gi|19704644|ref|NP_604206.1|	hypothetical protein FN1309 [Fusobacterium nucleatum subsp. nucleatum ATCC 25586]	Fusobacterium nucleatum	0	1	2	2	1	0	Overlap between two biofilms
gi|383183406|gb|EIC75943.1|	lipoyltransferase and lipoate-protein ligase [Streptococcus oralis SK610]	Streptococcus oralis	0	3	0	3	3	2	Overlap between two biofilms
gi|333769662|gb|EGL46760.1|	purine nucleoside phosphorylase [Streptococcus anginosus SK52 = DSM 20563]	Streptococcus anginosus	3	2	3	4	3	4	Overlap between two biofilms
gi|237863491|gb|EEP64781.1|	hypothetical protein VEIDISOL_01843 [Veillonella dispar ATCC 17748]	Veillonella dispar	8	8	8	5	7	5	Overlap between two biofilms
gi|237864050|gb|EEP65340.1|	aluminum resistance protein [Veillonella dispar ATCC 17748]	Veillonella dispar	4	3	2	0	0	2	Overlap between two biofilms
gi|551181074|gb|ERT45061.1|	two-component system, NtrC family, response regulator [Fusobacterium nucleatum CTI-7]	Fusobacterium nucleatum	22	27	20	18	27	23	Overlap between two biofilms
gi|19703466|ref|NP_603028.1|	molecular chaperone DnaJ [Fusobacterium nucleatum subsp. nucleatum ATCC 25586]	Fusobacterium nucleatum	1	0	0	3	2	2	Overlap between two biofilms
gi|237864972|gb|EEP66262.1|	alcohol dehydrogenase, iron-dependent [Veillonella dispar ATCC 17748]	Veillonella dispar	2	5	0	3	2	2	Overlap between two biofilms
gi|237864667|gb|EEP65957.1|	LICD family protein [Veillonella dispar ATCC 17748]	Veillonella dispar	2	1	0	0	0	0	11-species biofilm only
gi|343390269|gb|EGV02851.1|	glyceraldehyde-3-phosphate dehydrogenase, type I [Streptococcus oralis SK313]	Streptococcus oralis	10	10	9	12	11	11	Overlap between two biofilms
gi|315188838|gb|EFU22543.1|	proline--tRNA ligase [Streptococcus anginosus F0211]	Streptococcus anginosus	0	0	0	3	0	0	10-species biofilm only
gi|222879251|gb|EEF14344.1|	ribosomal protein S16 [Campylobacter rectus RM3267]	Campylobacter rectus	0	2	2	0	0	4	Overlap between two biofilms
gi|492565203|ref|WP_005888178.1|	DNA mismatch repair protein MutS [Fusobacterium nucleatum]	Fusobacterium nucleatum	3	4	0	1	2	1	Overlap between two biofilms
gi|222877923|gb|EEF13038.1|	transcription termination factor Rho [Campylobacter rectus RM3267]	Campylobacter rectus	0	1	1	2	4	5	Overlap between two biofilms
gi|237864570|gb|EEP65860.1|	N-acetyl-gamma-glutamyl-phosphate reductase [Veillonella dispar ATCC 17748]	Veillonella dispar	2	1	2	9	10	3	Overlap between two biofilms
gi|237864470|gb|EEP65760.1|	hypothetical protein VEIDISOL_00848 [Veillonella dispar ATCC 17748]	Veillonella dispar	3	3	3	3	3	3	Overlap between two biofilms
gi|222878023|gb|EEF13136.1|	hypothetical protein CAMRE0001_3064 [Campylobacter rectus RM3267]	Campylobacter rectus	4	6	8	9	9	8	Overlap between two biofilms
gi|387131645|ref|YP_006297618.1|	PF11028 family protein [Prevotella intermedia 17]	Prevotella intermedia	3	3	5	0	0	0	11-species biofilm only
gi|222880261|gb|EEF15348.1|	30S ribosomal protein S10 domain protein [Campylobacter rectus RM3267]	Campylobacter rectus	0	1	1	2	0	1	Overlap between two biofilms
gi|19704192|ref|NP_603754.1|	glycogen phosphorylase [Fusobacterium nucleatum subsp. nucleatum ATCC 25586]	Fusobacterium nucleatum	8	9	7	7	8	11	Overlap between two biofilms
gi|315188420|gb|EFU22146.1|	ribosomal protein L7/L12 [Streptococcus anginosus F0211]	Streptococcus anginosus	12	13	13	12	11	12	Overlap between two biofilms
gi|387132931|ref|YP_006298903.1|	ribosomal protein L18e/L15-like protein [Prevotella intermedia 17]	Prevotella intermedia	1	1	3	0	1	1	Overlap between two biofilms
gi|19703777|ref|NP_603339.1|	LamB/YcsF family protein [Fusobacterium nucleatum subsp. nucleatum ATCC 25586]	Fusobacterium nucleatum	5	4	3	5	6	5	Overlap between two biofilms
gi|387131642|ref|YP_006297615.1|	DKNYY domain protein [Prevotella intermedia 17]	Prevotella intermedia	1	2	3	0	0	0	11-species biofilm only
gi|261868297|ref|YP_003256219.1|	5-methyltetrahydropteroyltriglutamate--homocysteine S-methyltransferase [Aggregatibacter actinomycetemcomitans D11S-1]	Aggregatibacter actinomycetemcomitans	0	2	0	0	0	0	11-species biofilm only
gi|347992003|gb|EGY33441.1|	30S ribosomal protein S19 [Aggregatibacter actinomycetemcomitans serotype d str. I63B]	Aggregatibacter actinomycetemcomitans	0	2	0	0	0	0	11-species biofilm only
sp|P01593|KV101_HUMAN	Ig kappa chain V-I region AG OS=Homo sapiens PE=1 SV=1	Homo sapiens	3	2	1	2	2	3	Overlap between two biofilms
gi|19705161|ref|NP_602656.1|	butyrate-acetoacetate CoA-transferase subunit B [Fusobacterium nucleatum subsp. nucleatum ATCC 25586]	Fusobacterium nucleatum	15	16	16	16	15	15	Overlap between two biofilms
[truncated: 1,652 more rows]
