# Supplementary material for: Quantitative Proteomics Reveal Distinct Protein Regulations Caused by Aggregatibacter actinomycetemcomitans within Subgingival Biofilms
Source: PLoS One. 2015 Mar 10;10(3):e0119222. doi: 10.1371/journal.pone.0119222 (PMC4355292; doi:10.1371/journal.pone.0119222)
Supplement: S2 Table — Accession numbers, identified protein names, taxonomy, way of regulation, log2 ration, q-value, and peptide used for quantification of identified proteins from 11-species biofilms or 10-species biofilms are presented in the table. Proteins with log2 ratio more than 1-fold or less than 1-fold with q< 0.05 were considered as regulated proteins. (XLSX) [file pone.0119222.s002.xlsx]

## Sheet: Supplement 2
S2 Table: List of label-free quantified proteins from Progenesis
Accession	Identified Proteins	Taxonomy	Way of Regulation	log2 Ratio	qvalue_11species_vs_10species	Peptides used for quantitation
gi|498300182	phosphoenolpyruvate carboxykinase [Actinomyces oris]	Actinomyces oris	down	-1.01123	0.018242	2
gi|261868307	hypothetical protein D11S_1646 [Aggregatibacter actinomycetemcomitans D11S-1]	Aggregatibacter actinomycetemcomitans	up	6.46464	0.00208915	2
gi|261868288	30S ribosomal protein S1 [Aggregatibacter actinomycetemcomitans D11S-1]	Aggregatibacter actinomycetemcomitans	up	5.96973	0.00454912	2
gi|261866783	50S ribosomal protein L7/L12 [Aggregatibacter actinomycetemcomitans D11S-1]	Aggregatibacter actinomycetemcomitans	up	5.02926	0.00157065	3
gi|261867907	acetate kinase [Aggregatibacter actinomycetemcomitans D11S-1]	Aggregatibacter actinomycetemcomitans	up	4.74566	0.00455804	3
gi|261867268	50S ribosomal protein L5 [Aggregatibacter actinomycetemcomitans D11S-1]	Aggregatibacter actinomycetemcomitans	up	4.58011	0.00208915	4
gi|261868135	glyceraldehyde-3-phosphate dehydrogenase [Aggregatibacter actinomycetemcomitans D11S-1]	Aggregatibacter actinomycetemcomitans	up	4.49033	0.00450216	7
gi|348006566	dihydrolipoamide acetyltransferase component of pyruvate dehydrogenase complex [Aggregatibacter actinomycetemcomitans serotype b str. SCC1398]	Aggregatibacter actinomycetemcomitans	up	4.28791	0.00326107	3
gi|261868552	thioredoxin [Aggregatibacter actinomycetemcomitans D11S-1]	Aggregatibacter actinomycetemcomitans	up	4.26198	0.0185283	2
gi|347993065	lipoprotein HlpB [Aggregatibacter actinomycetemcomitans serotype e str. SC1083]	Aggregatibacter actinomycetemcomitans	up	4.07766	0.0099308	2
gi|261867537	3-oxoacyl-(acyl carrier protein) synthase I [Aggregatibacter actinomycetemcomitans D11S-1]	Aggregatibacter actinomycetemcomitans	up	3.87971	0.00244284	3
gi|261867312	elongation factor Ts [Aggregatibacter actinomycetemcomitans D11S-1]	Aggregatibacter actinomycetemcomitans	up	3.8355	0.00529178	2
gi|347991093	short-chain dehydrogenase/reductase SDR [Aggregatibacter actinomycetemcomitans serotype d str. I63B]	Aggregatibacter actinomycetemcomitans	up	3.70069	0.00617521	2
gi|261867345	phosphopyruvate hydratase [Aggregatibacter actinomycetemcomitans D11S-1]	Aggregatibacter actinomycetemcomitans	up	3.60433	0.00513247	6
gi|261868235	outer membrane protein A [Aggregatibacter actinomycetemcomitans D11S-1]	Aggregatibacter actinomycetemcomitans	up	3.57873	0.00906205	16
gi|261866934	30S ribosomal protein S7 [Aggregatibacter actinomycetemcomitans D11S-1]	Aggregatibacter actinomycetemcomitans	up	3.57122	0.0110292	4
gi|261868250	outer membrane protein A [Aggregatibacter actinomycetemcomitans D11S-1]	Aggregatibacter actinomycetemcomitans	up	3.39142	0.00454912	14
gi|261868446	L-lactate dehydrogenase [Aggregatibacter actinomycetemcomitans D11S-1]	Aggregatibacter actinomycetemcomitans	up	3.38735	0.0236582	2
gi|261867044	PTS system mannose-specific EIIAB component [Aggregatibacter actinomycetemcomitans D11S-1]	Aggregatibacter actinomycetemcomitans	up	3.37176	0.00731981	2
gi|261867388	phosphoenolpyruvate carboxykinase [Aggregatibacter actinomycetemcomitans D11S-1]	Aggregatibacter actinomycetemcomitans	up	3.32751	0.00513247	6
gi|261866788	50S ribosomal protein L16 [Aggregatibacter actinomycetemcomitans D11S-1]	Aggregatibacter actinomycetemcomitans	up	3.2341	0.00532158	2
gi|261868491	peptidoglycan-associated lipoprotein [Aggregatibacter actinomycetemcomitans D11S-1]	Aggregatibacter actinomycetemcomitans	up	3.17747	0.00248686	4
gi|261868519	outer membrane protein 64 [Aggregatibacter actinomycetemcomitans D11S-1]	Aggregatibacter actinomycetemcomitans	up	3.14299	0.00326107	5
gi|261867607	outer membrane protein 39 [Aggregatibacter actinomycetemcomitans D11S-1]	Aggregatibacter actinomycetemcomitans	up	2.99574	0.00208915	11
gi|347994717	hydroxyisourate hydrolase [Aggregatibacter actinomycetemcomitans serotype a str. H5P1]	Aggregatibacter actinomycetemcomitans	up	2.78115	0.00569979	2
gi|261867615	outer membrane lipoprotein pcp [Aggregatibacter actinomycetemcomitans D11S-1]	Aggregatibacter actinomycetemcomitans	up	2.76766	0.00586291	5
gi|443544942	phosphoenolpyruvate-protein phosphotransferase [Aggregatibacter actinomycetemcomitans serotype b str. S23A]	Aggregatibacter actinomycetemcomitans	up	2.72682	0.0193045	2
gi|261866794	50S ribosomal protein L4 [Aggregatibacter actinomycetemcomitans D11S-1]	Aggregatibacter actinomycetemcomitans	up	2.5896	0.0077808	3
gi|261867303	chaperonin GroEL [Aggregatibacter actinomycetemcomitans D11S-1]	Aggregatibacter actinomycetemcomitans	up	2.54622	0.00438477	14
gi|261868748	triosephosphate isomerase [Aggregatibacter actinomycetemcomitans D11S-1]	Aggregatibacter actinomycetemcomitans	up	2.42622	0.0121006	5
gi|261868344	thioredoxin-disulfide reductase [Aggregatibacter actinomycetemcomitans D11S-1]	Aggregatibacter actinomycetemcomitans	up	2.18615	0.0145284	3
gi|261866858	phosphoglyceromutase [Aggregatibacter actinomycetemcomitans D11S-1]	Aggregatibacter actinomycetemcomitans	up	2.16401	0.0150259	3
gi|261867300	aspartate ammonia-lyase [Aggregatibacter actinomycetemcomitans D11S-1]	Aggregatibacter actinomycetemcomitans	up	2.15423	0.0112179	2
gi|347993910	elongation factor G [Aggregatibacter actinomycetemcomitans serotype e str. SC1083]	Aggregatibacter actinomycetemcomitans	up	2.1368	0.0181605	9
gi|261867915	pyruvate dehydrogenase subunit E1 [Aggregatibacter actinomycetemcomitans D11S-1]	Aggregatibacter actinomycetemcomitans	up	2.1126	0.0066312	5
gi|261868332	HflC protein [Aggregatibacter actinomycetemcomitans D11S-1]	Aggregatibacter actinomycetemcomitans	up	1.99221	0.014519	2
gi|261867485	cell division protein FtsZ [Aggregatibacter actinomycetemcomitans D11S-1]	Aggregatibacter actinomycetemcomitans	up	1.96082	0.0285281	5
gi|261867280	50S ribosomal protein L17 [Aggregatibacter actinomycetemcomitans D11S-1]	Aggregatibacter actinomycetemcomitans	up	1.69968	0.0145421	3
gi|261867917	dihydrolipoamide dehydrogenase [Aggregatibacter actinomycetemcomitans D11S-1]	Aggregatibacter actinomycetemcomitans	up	1.6054	0.0244453	4
gi|261868069	pyruvate kinase [Aggregatibacter actinomycetemcomitans D11S-1]	Aggregatibacter actinomycetemcomitans	up	1.59096	0.0099308	4
gi|261867798	malate dehydrogenase [Aggregatibacter actinomycetemcomitans D11S-1]	Aggregatibacter actinomycetemcomitans	up	1.50458	0.00906205	3
gi|347991138	phosphoglucomutase/phosphomannomutase [Aggregatibacter actinomycetemcomitans serotype e str. SC1083]	Aggregatibacter actinomycetemcomitans	up	1.23487	0.0490075	3
gi|261867112	30S ribosomal protein S16 [Aggregatibacter actinomycetemcomitans D11S-1]	Aggregatibacter actinomycetemcomitans	up	1.15368	0.0295018	2
gi|261868600	formate acetyltransferase [Aggregatibacter actinomycetemcomitans D11S-1]	Aggregatibacter actinomycetemcomitans	up	2.32666	0.00661382	13
gi|261866789	30S ribosomal protein S3 [Aggregatibacter actinomycetemcomitans D11S-1]	Aggregatibacter actinomycetemcomitans	up	1.88686	0.0136846	2
gi|347991533	ribosomal protein L1 [Aggregatibacter actinomycetemcomitans serotype e str. SC1083]	Aggregatibacter actinomycetemcomitans	up	2.90991	0.0215747	5
gi|359755890	translation elongation factor Tu [Aggregatibacter actinomycetemcomitans RhAA1]	Aggregatibacter actinomycetemcomitans	up	2.25663	0.00608063	24
gi|261867698	maltoporin [Aggregatibacter actinomycetemcomitans D11S-1]	Aggregatibacter actinomycetemcomitans	unregulated	0.831943	0.0236169	3
gi|261867064	fructose-bisphosphate aldolase [Aggregatibacter actinomycetemcomitans D11S-1]	Aggregatibacter actinomycetemcomitans	unregulated	0.743167	0.0385186	3
gi|222878305	export membrane protein SecF [Campylobacter rectus RM3267]	Campylobacter rectus	unregulated	-0.789676	0.01972	2
gi|222880069	transporter, anaerobic C4-dicarboxylate uptake (Dcu) family [Campylobacter rectus RM3267]	Campylobacter rectus	unregulated	-0.840435	0.0283167	2
gi|222878700	RecA protein [Campylobacter rectus RM3267]	Campylobacter rectus	unregulated	-0.985177	0.0264382	2
gi|222877938	glycine--tRNA ligase, beta subunit [Campylobacter rectus RM3267]	Campylobacter rectus	unregulated	-0.76011	0.0452333	2
gi|222878672	outer membrane protein transport protein, Ompp1/FadL/TodX family [Campylobacter rectus RM3267]	Campylobacter rectus	unregulated	-0.873845	0.0254927	2
gi|222878680	glutathionylspermidine synthase [Campylobacter rectus RM3267]	Campylobacter rectus	unregulated	-0.920038	0.0173835	3
gi|222879974	transaldolase [Campylobacter rectus RM3267]	Campylobacter rectus	unregulated	-0.990324	0.0215747	3
gi|222879006	amidohydrolase family protein [Campylobacter rectus RM3267]	Campylobacter rectus	unregulated	-0.795765	0.01972	2
gi|222878558	peptidase M16 inactive domain protein [Campylobacter rectus RM3267]	Campylobacter rectus	unregulated	-0.527016	0.0306337	5
gi|222878778	flavodoxin FldA [Campylobacter rectus RM3267]	Campylobacter rectus	unregulated	-0.77927	0.0328289	3
gi|222878026	iron permease FTR1 family [Campylobacter rectus RM3267]	Campylobacter rectus	unregulated	-0.816291	0.0215292	4
gi|222879876	cytochrome C [Campylobacter rectus RM3267]	Campylobacter rectus	unregulated	-0.895028	0.038937	3
gi|222879905	hypothetical protein CAMRE0001_1506 [Campylobacter rectus RM3267]	Campylobacter rectus	unregulated	-0.666004	0.0431987	4
gi|222879776	acyl carrier protein [Campylobacter rectus RM3267]	Campylobacter rectus	unregulated	-0.807182	0.0482981	5
gi|222878009	hypothetical protein CAMRE0001_3058 [Campylobacter rectus RM3267]	Campylobacter rectus	unregulated	-0.892906	0.0402655	3
gi|222880194	anaerobic ribonucleoside-triphosphate reductase [Campylobacter rectus RM3267]	Campylobacter rectus	unregulated	-0.901558	0.0406109	4
gi|222879585	hypothetical protein CAMRE0001_1312 [Campylobacter rectus RM3267]	Campylobacter rectus	unregulated	-0.911434	0.0289826	4
gi|222879072	ketol-acid reductoisomerase [Campylobacter rectus RM3267]	Campylobacter rectus	unregulated	-0.980314	0.0204653	3
gi|222880230	putative TonB-dependent copper receptor [Campylobacter rectus RM3267]	Campylobacter rectus	unregulated	-0.971673	0.0342733	3
gi|222878516	GMP synthase (glutamine-hydrolyzing) domain protein [Campylobacter rectus RM3267]	Campylobacter rectus	unregulated	-0.751846	0.0261908	6
gi|222879156	hypothetical protein CAMRE0001_3123 [Campylobacter rectus RM3267]	Campylobacter rectus	unregulated	-0.959485	0.0155559	3
gi|222880124	CheW-like protein [Campylobacter rectus RM3267]	Campylobacter rectus	unregulated	-0.655719	0.0316013	7
gi|222878951	DNA-binding protein HU [Campylobacter rectus RM3267]	Campylobacter rectus	unregulated	-0.731902	0.0481063	3
gi|222877532	phosphoenolpyruvate carboxykinase (ATP) [Campylobacter rectus RM3267]	Campylobacter rectus	unregulated	-0.733298	0.0406109	6
gi|222880122	nucleoside diphosphate kinase [Campylobacter rectus RM3267]	Campylobacter rectus	unregulated	-0.745157	0.0431987	5
gi|222879138	phosphoglycerate dehydrogenase [Campylobacter rectus RM3267]	Campylobacter rectus	unregulated	-0.943498	0.037825	4
gi|222878867	inorganic diphosphatase [Campylobacter rectus RM3267]	Campylobacter rectus	unregulated	-0.966669	0.0226654	5
gi|222879836	3-oxoacyl-[acyl-carrier-protein] reductase	Campylobacter rectus	unregulated	-0.72323	0.0416877	7
gi|222879813	phosphoglycerate kinase [Campylobacter rectus RM3267]	Campylobacter rectus	unregulated	-0.749373	0.0287883	5
gi|222879708	flavodoxin [Campylobacter rectus RM3267]	Campylobacter rectus	unregulated	-0.887142	0.0494132	6
gi|222879239	ribosomal protein L19 [Campylobacter rectus RM3267]	Campylobacter rectus	unregulated	-0.986085	0.0244453	6
gi|222879664	ribosomal protein L13 [Campylobacter rectus RM3267]	Campylobacter rectus	unregulated	-0.987801	0.0247395	5
gi|222880345	DNA-directed RNA polymerase, alpha subunit [Campylobacter rectus RM3267]	Campylobacter rectus	unregulated	-0.757301	0.0193739	5
gi|222879135	30S ribosomal protein S1 [Campylobacter rectus RM3267]	Campylobacter rectus	unregulated	-0.80914	0.0315369	7
gi|222879780	glyceraldehyde-3-phosphate dehydrogenase, type I [Campylobacter rectus RM3267]	Campylobacter rectus	unregulated	-0.822602	0.0403596	8
gi|222880097	antioxidant, AhpC/TSA family [Campylobacter rectus RM3267]	Campylobacter rectus	unregulated	-0.895713	0.022705	5
gi|222877725	type VI secretion protein, VC_A0107 family [Campylobacter rectus RM3267]	Campylobacter rectus	unregulated	-0.599353	0.0435828	7
gi|222880341	50S ribosomal protein L4 [Campylobacter rectus RM3267]	Campylobacter rectus	unregulated	-0.726466	0.0417883	6
gi|222879734	hypothetical protein CAMRE0001_0704 [Campylobacter rectus RM3267]	Campylobacter rectus	unregulated	-0.790515	0.0215747	8
gi|222879901	ribosomal protein S7 [Campylobacter rectus RM3267]	Campylobacter rectus	unregulated	-0.863406	0.0271781	6
gi|222878078	argininosuccinate synthase [Campylobacter rectus RM3267]	Campylobacter rectus	unregulated	-0.918634	0.0169416	7
gi|222880160	curli production assembly/transport component CsgG [Campylobacter rectus RM3267]	Campylobacter rectus	unregulated	-0.737001	0.0444908	9
gi|222879998	ribosomal protein L25, Ctc-form [Campylobacter rectus RM3267]	Campylobacter rectus	unregulated	-0.75081	0.0362365	7
gi|222880123	putative peptidoglycan-associated lipoprotein [Campylobacter rectus RM3267]	Campylobacter rectus	unregulated	-0.793128	0.0215747	8
gi|222879359	fumarate reductase flavoprotein subunit [Campylobacter rectus RM3267]	Campylobacter rectus	unregulated	-0.866695	0.0215747	9
gi|222877428	aldehyde dehydrogenase (NAD) family protein [Campylobacter rectus RM3267]	Campylobacter rectus	unregulated	-0.914302	0.0232444	9
gi|222879959	DNA-directed RNA polymerase, beta subunit [Campylobacter rectus RM3267]	Campylobacter rectus	unregulated	-0.940188	0.0192082	11
gi|222879958	translation elongation factor Ts [Campylobacter rectus RM3267]	Campylobacter rectus	unregulated	-0.70473	0.0295018	11
gi|222879209	glutamine synthetase, type I [Campylobacter rectus RM3267]	Campylobacter rectus	unregulated	-0.920752	0.0292867	8
gi|222879820	ribosomal protein S2 [Campylobacter rectus RM3267]	Campylobacter rectus	unregulated	-0.871204	0.0443798	10
gi|222878876	adenylate kinase [Campylobacter rectus RM3267]	Campylobacter rectus	unregulated	-0.979694	0.0215747	9
gi|222878313	methionine adenosyltransferase [Campylobacter rectus RM3267]	Campylobacter rectus	unregulated	-0.755789	0.0290021	10
gi|222879028	PPIC-type PPIASE domain protein [Campylobacter rectus RM3267]	Campylobacter rectus	unregulated	-0.870498	0.0270214	10
gi|222880265	ribosomal protein L5 [Campylobacter rectus RM3267]	Campylobacter rectus	unregulated	-0.866839	0.0490075	13
gi|222878023	hypothetical protein CAMRE0001_3064 [Campylobacter rectus RM3267]	Campylobacter rectus	unregulated	-0.974113	0.0373357	12
gi|222877736	type VI secretion protein, EvpB/VC_A0108 family [Campylobacter rectus RM3267]	Campylobacter rectus	unregulated	-0.694026	0.0261908	14
gi|222878639	trigger factor [Campylobacter rectus RM3267]	Campylobacter rectus	unregulated	-0.845724	0.0232451	16
gi|222880134	ATP synthase F1, beta subunit [Campylobacter rectus RM3267]	Campylobacter rectus	unregulated	-0.792515	0.0376843	15
gi|222879938	Cytochrome C oxidase subunit II, periplasmic domain protein [Campylobacter rectus RM3267]	Campylobacter rectus	unregulated	-0.775406	0.0329651	20
gi|222879860	DNA-directed RNA polymerase, beta' subunit [Campylobacter rectus RM3267]	Campylobacter rectus	unregulated	-0.673035	0.0270214	23
gi|222879073	conserved repeat protein [Campylobacter rectus RM3267]	Campylobacter rectus	unregulated	-0.928596	0.0171967	20
gi|222879793	type I secretion outer membrane protein, TolC family [Campylobacter rectus RM3267]	Campylobacter rectus	unregulated	-0.83713	0.0199833	25
gi|222879992	putative nitrite reductase [Campylobacter rectus RM3267]	Campylobacter rectus	unregulated	-0.722625	0.0480933	23
gi|222879826	translation elongation factor Tu [Campylobacter rectus RM3267]	Campylobacter rectus	unregulated	-0.846389	0.0465438	30
gi|222879362	hypothetical protein CAMRE0001_1187 [Campylobacter rectus RM3267]	Campylobacter rectus	unregulated	-0.99394	0.0145284	30
gi|222879426	TonB-dependent receptor plug domain protein [Campylobacter rectus RM3267]	Campylobacter rectus	unregulated	-0.968413	0.0243746	45
gi|222878150	type I secretion target GGXGXDXXX repeat (2 copies) [Campylobacter rectus RM3267]	Campylobacter rectus	unregulated	-0.762843	0.0243746	116
gi|222877669	3,4-dihydroxy-2-butanone-4-phosphate synthase [Campylobacter rectus RM3267]	Campylobacter rectus	down	-1.6592	0.0125213	2
gi|222878057	hypothetical protein CAMRE0001_2108 [Campylobacter rectus RM3267]	Campylobacter rectus	down	-3.95305	0.00903342	2
gi|222880205	flagellar hook protein FlgE [Campylobacter rectus RM3267]	Campylobacter rectus	down	-1.07393	0.0133333	2
gi|222878537	putative ATP-dependent chaperone protein ClpB [Campylobacter rectus RM3267]	Campylobacter rectus	down	-1.08415	0.0206827	2
gi|222879986	carbamoyl-phosphate synthase, large subunit [Campylobacter rectus RM3267]	Campylobacter rectus	down	-1.13648	0.0315411	2
gi|222878196	DegT/DnrJ/EryC1/StrS aminotransferase family protein [Campylobacter rectus RM3267]	Campylobacter rectus	down	-1.24414	0.0411733	2
gi|222879347	fumarate reductase iron-sulfur subunit [Campylobacter rectus RM3267]	Campylobacter rectus	down	-1.31223	0.0471837	2
gi|222880296	adenylosuccinate lyase [Campylobacter rectus RM3267]	Campylobacter rectus	down	-1.67436	0.0149474	2
gi|222879818	CRISPR-associated protein [Campylobacter rectus RM3267]	Campylobacter rectus	down	-2.03205	0.00438477	2
gi|222880039	type IV pilus assembly protein PilZ [Campylobacter rectus RM3267]	Campylobacter rectus	down	-3.60891	0.0245883	2
gi|222878297	cysteine synthase A [Campylobacter rectus RM3267]	Campylobacter rectus	down	-1.06876	0.0459093	2
gi|222880045	di-heme cytochrome C peroxidase [Campylobacter rectus RM3267]	Campylobacter rectus	down	-1.08947	0.0145284	3
gi|222880042	thioredoxin-disulfide reductase [Campylobacter rectus RM3267]	Campylobacter rectus	down	-1.09169	0.00958251	3
gi|222878785	malate dehydrogenase [Campylobacter rectus RM3267]	Campylobacter rectus	down	-1.10245	0.0461945	2
gi|222878579	chaperonin GroS [Campylobacter rectus RM3267]	Campylobacter rectus	down	-1.113	0.0376655	2
gi|222878494	glycine hydroxymethyltransferase [Campylobacter rectus RM3267]	Campylobacter rectus	down	-1.20202	0.0215747	2
gi|222878792	hypothetical protein CAMRE0001_2927 [Campylobacter rectus RM3267]	Campylobacter rectus	down	-1.20355	0.0245883	3
gi|222878343	phosphoribosylaminoimidazolecarboxamide formyltransferase/IMP cyclohydrolase [Campylobacter rectus RM3267]	Campylobacter rectus	down	-1.24209	0.0223465	3
gi|222878147	type I secretion membrane fusion protein, HlyD family [Campylobacter rectus RM3267]	Campylobacter rectus	down	-1.41239	0.0099308	2
gi|222880233	ribosome recycling factor [Campylobacter rectus RM3267]	Campylobacter rectus	down	-1.71546	0.0236169	2
gi|222878100	PAS domain S-box protein [Campylobacter rectus RM3267]	Campylobacter rectus	down	-2.19706	0.01192	2
gi|222878705	disulfide bond formation protein DsbB [Campylobacter rectus RM3267]	Campylobacter rectus	down	-1.04282	0.0270214	2
gi|222880200	ribosomal protein L17 [Campylobacter rectus RM3267]	Campylobacter rectus	down	-1.05249	0.0214004	2
gi|222877923	transcription termination factor Rho [Campylobacter rectus RM3267]	Campylobacter rectus	down	-1.13544	0.01972	2
gi|222879076	HDOD domain protein [Campylobacter rectus RM3267]	Campylobacter rectus	down	-1.18424	0.0194876	3
gi|222877757	peptidase Do [Campylobacter rectus RM3267]	Campylobacter rectus	down	-1.21297	0.0143311	3
gi|222879338	peptidyl-prolyl cis-trans isomerase, cyclophilin-type [Campylobacter rectus RM3267]	Campylobacter rectus	down	-1.38695	0.0262508	2
gi|222878513	transcriptional regulator, Fur family [Campylobacter rectus RM3267]	Campylobacter rectus	down	-1.42531	0.0182635	3
gi|222878410	hypothetical protein CAMRE0001_1999 [Campylobacter rectus RM3267]	Campylobacter rectus	down	-1.45299	0.0145284	3
gi|222879846	hypothetical protein CAMRE0001_1525 [Campylobacter rectus RM3267]	Campylobacter rectus	down	-1.52883	0.0221363	2
gi|222879887	CRISPR-associated RAMP protein [Campylobacter rectus RM3267]	Campylobacter rectus	down	-1.6836	0.00958251	2
gi|222879108	NMT1/THI5-like protein [Campylobacter rectus RM3267]	Campylobacter rectus	down	-1.91534	0.0131072	3
gi|222879501	GTP-binding protein TypA [Campylobacter rectus RM3267]	Campylobacter rectus	down	-1.00326	0.0193045	3
gi|222880029	ATPase/histidine kinase/DNA gyrase B/HSP90 domain protein [Campylobacter rectus RM3267]	Campylobacter rectus	down	-1.01456	0.0373251	5
gi|222878074	ribosomal protein S15 [Campylobacter rectus RM3267]	Campylobacter rectus	down	-1.03242	0.0176627	3
gi|222879687	adenylosuccinate synthase [Campylobacter rectus RM3267]	Campylobacter rectus	down	-1.19242	0.0251907	3
gi|222878362	cell division protein FtsA [Campylobacter rectus RM3267]	Campylobacter rectus	down	-1.23597	0.0221363	4
gi|222879050	ribosomal protein S6 [Campylobacter rectus RM3267]	Campylobacter rectus	down	-1.33694	0.0225845	3
gi|222877819	TRAP transporter solute receptor, TAXI family [Campylobacter rectus RM3267]	Campylobacter rectus	down	-1.56161	0.0167457	3
gi|222877963	hypothetical protein CAMRE0001_2048 [Campylobacter rectus RM3267]	Campylobacter rectus	down	-2.00058	0.0110292	3
gi|222877826	rhodanese-like protein [Campylobacter rectus RM3267]	Campylobacter rectus	down	-2.90702	0.00208915	3
gi|222879655	hypothetical protein CAMRE0001_0696 [Campylobacter rectus RM3267]	Campylobacter rectus	down	-1.16194	0.0160355	3
gi|222877602	3-dehydroquinate dehydratase, type II [Campylobacter rectus RM3267]	Campylobacter rectus	down	-1.19651	0.0136607	3
gi|222880349	ribosomal protein S5 [Campylobacter rectus RM3267]	Campylobacter rectus	down	-1.23366	0.024337	4
gi|222880249	hypothetical protein CAMRE0001_0308 [Campylobacter rectus RM3267]	Campylobacter rectus	down	-1.31466	0.0206254	4
gi|222878140	GDP-mannose 4,6-dehydratase [Campylobacter rectus RM3267]	Campylobacter rectus	down	-1.34014	0.0154638	4
gi|222878496	universal stress family protein [Campylobacter rectus RM3267]	Campylobacter rectus	down	-1.55237	0.0220213	3
gi|222879512	peptidase, C69 family [Campylobacter rectus RM3267]	Campylobacter rectus	down	-1.68233	0.0277622	4
gi|222878048	hypothetical protein CAMRE0001_2107 [Campylobacter rectus RM3267]	Campylobacter rectus	down	-4.02545	0.00617521	4
gi|222879719	ribosomal protein S9 [Campylobacter rectus RM3267]	Campylobacter rectus	down	-1.0042	0.0406109	4
gi|222880024	putative Tol-Pal system beta propeller repeat protein TolB [Campylobacter rectus RM3267]	Campylobacter rectus	down	-1.00884	0.0349086	5
gi|222880363	transketolase [Campylobacter rectus RM3267]	Campylobacter rectus	down	-1.16263	0.0244453	4
gi|222877633	arylsulfotransferase (ASST) [Campylobacter rectus RM3267]	Campylobacter rectus	down	-1.22333	0.0128515	6
gi|222880378	DNA polymerase III, beta subunit [Campylobacter rectus RM3267]	Campylobacter rectus	down	-1.41413	0.0294761	6
gi|222878061	Tat pathway signal sequence domain protein [Campylobacter rectus RM3267]	Campylobacter rectus	down	-3.91021	0.00244284	3
gi|222878063	ABC transporter, solute-binding protein [Campylobacter rectus RM3267]	Campylobacter rectus	down	-1.86895	0.0283167	3
gi|222878111	methyl-accepting chemotaxis protein signaling domain protein [Campylobacter rectus RM3267]	Campylobacter rectus	down	-2.59187	0.00906205	5
gi|222880030	ATP synthase F1, gamma subunit [Campylobacter rectus RM3267]	Campylobacter rectus	down	-1.0302	0.00979406	7
gi|222880148	CheW-like protein [Campylobacter rectus RM3267]	Campylobacter rectus	down	-1.12622	0.017816	4
gi|222878082	hypothetical protein CAMRE0001_2173 [Campylobacter rectus RM3267]	Campylobacter rectus	down	-1.13426	0.0173835	7
gi|222879268	glutamate-1-semialdehyde-2,1-aminomutase [Campylobacter rectus RM3267]	Campylobacter rectus	down	-1.17981	0.00958251	6
gi|222877796	hypothetical protein CAMRE0001_2654, partial [Campylobacter rectus RM3267]	Campylobacter rectus	down	-1.6128	0.00906205	5
gi|222879695	SPFH/Band 7/PHB domain protein [Campylobacter rectus RM3267]	Campylobacter rectus	down	-1.03168	0.0143311	7
gi|222880344	30S ribosomal protein S13 [Campylobacter rectus RM3267]	Campylobacter rectus	down	-1.04338	0.0408393	5
gi|222878024	malic enzyme, NAD binding domain protein [Campylobacter rectus RM3267]	Campylobacter rectus	down	-1.44057	0.0255246	6
gi|222880335	redoxin family protein [Campylobacter rectus RM3267]	Campylobacter rectus	down	-1.4799	0.0100548	5
gi|222880020	response regulator receiver domain protein [Campylobacter rectus RM3267]	Campylobacter rectus	down	-1.02176	0.0223295	7
gi|222879418	ferritin-like protein [Campylobacter rectus RM3267]	Campylobacter rectus	down	-1.12406	0.0136823	6
gi|222878713	phosphopyruvate hydratase [Campylobacter rectus RM3267]	Campylobacter rectus	down	-1.24153	0.0379285	5
gi|222878555	peptidase, S41 family [Campylobacter rectus RM3267]	Campylobacter rectus	down	-1.3903	0.0181605	5
gi|222878107	type II/IV secretion system protein [Campylobacter rectus RM3267]	Campylobacter rectus	down	-1.66408	0.00958251	8
gi|222878473	twitching motility protein [Campylobacter rectus RM3267]	Campylobacter rectus	down	-1.11323	0.0142902	5
gi|222878518	lysine--tRNA ligase [Campylobacter rectus RM3267]	Campylobacter rectus	down	-1.37249	0.0129364	8
gi|222878535	phosphoribosylaminoimidazolesuccinocarboxamide synthase [Campylobacter rectus RM3267]	Campylobacter rectus	down	-1.10917	0.01192	6
gi|222877766	hypothetical protein CAMRE0001_3012 [Campylobacter rectus RM3267]	Campylobacter rectus	down	-1.31174	0.0244453	8
gi|222879303	putative aspartate ammonia-lyase [Campylobacter rectus RM3267]	Campylobacter rectus	down	-1.08923	0.0361702	11
gi|222878330	preprotein translocase, SecA subunit [Campylobacter rectus RM3267]	Campylobacter rectus	down	-1.21092	0.0122844	10
gi|222877988	L-asparaginase [Campylobacter rectus RM3267]	Campylobacter rectus	down	-1.0472	0.0238169	11
gi|222878112	chaperone protein DnaK [Campylobacter rectus RM3267]	Campylobacter rectus	down	-1.02697	0.0167457	11
gi|222879663	OmpA family protein [Campylobacter rectus RM3267]	Campylobacter rectus	down	-1.04251	0.0139675	15
gi|222878811	alpha-2-macroglobulin family protein [Campylobacter rectus RM3267]	Campylobacter rectus	down	-1.10547	0.0118458	13
gi|222878073	pilus (MSHA type) biogenesis protein MshL [Campylobacter rectus RM3267]	Campylobacter rectus	down	-1.40401	0.00906205	17
gi|222879899	TonB-dependent receptor plug domain protein [Campylobacter rectus RM3267]	Campylobacter rectus	down	-1.03151	0.0163793	25
gi|222879377	hypothetical protein CAMRE0001_1185 [Campylobacter rectus RM3267]	Campylobacter rectus	down	-1.10863	0.0145531	30
gi|492595964	glutamate dehydrogenase [Fusobacterium nucleatum]	Fusobacterium nucleatum	up	2.45532	0.0403091	3
gi|19704533	transporter [Fusobacterium nucleatum subsp. nucleatum ATCC 25586]	Fusobacterium nucleatum	up	1.03822	0.0125259	3
gi|19705140	hypothetical protein FN1835 [Fusobacterium nucleatum subsp. nucleatum ATCC 25586]	Fusobacterium nucleatum	up	1.22016	0.0242962	2
gi|19703617	acetoacetate:butyrate/acetate coenzyme A transferase [Fusobacterium nucleatum subsp. nucleatum ATCC 25586]	Fusobacterium nucleatum	up	1.48364	0.0077808	4
gi|19703616	enoyl-CoA hydratase [Fusobacterium nucleatum subsp. nucleatum ATCC 25586]	Fusobacterium nucleatum	up	1.69837	0.0145421	7
gi|19704415	ABC transporter [Fusobacterium nucleatum subsp. nucleatum ATCC 25586]	Fusobacterium nucleatum	unregulated	0.938333	0.0236169	2
gi|19704788	UDP-N-acetylmuramate--alanine ligase [Fusobacterium nucleatum subsp. nucleatum ATCC 25586]	Fusobacterium nucleatum	unregulated	-0.961884	0.0364344	2
gi|551185601	glycogen synthase [Fusobacterium nucleatum CTI-6]	Fusobacterium nucleatum	unregulated	-0.74326	0.0407785	3
gi|19705233	MerR family transcriptional regulator [Fusobacterium nucleatum subsp. nucleatum ATCC 25586]	Fusobacterium nucleatum	unregulated	-0.942573	0.0292867	2
gi|19703841	arginyl-tRNA synthetase [Fusobacterium nucleatum subsp. nucleatum ATCC 25586]	Fusobacterium nucleatum	unregulated	0.836305	0.0193045	5
gi|19703461	heat-inducible transcription repressor HrcA [Fusobacterium nucleatum subsp. nucleatum ATCC 25586]	Fusobacterium nucleatum	unregulated	-0.96559	0.0451718	3
gi|19704979	prolyl-tRNA synthetase [Fusobacterium nucleatum subsp. nucleatum ATCC 25586]	Fusobacterium nucleatum	unregulated	-0.744156	0.0262508	5
gi|506958814	hypothetical protein HMPREF0409_01005 [Fusobacterium nucleatum subsp. animalis 4_8]	Fusobacterium nucleatum	unregulated	-0.764493	0.0217998	5
gi|296154474	amidohydrolase [Fusobacterium nucleatum subsp. nucleatum ATCC 23726]	Fusobacterium nucleatum	unregulated	-0.713962	0.0199833	8
gi|296154307	autotransporter beta-domain protein [Fusobacterium nucleatum subsp. nucleatum ATCC 23726]	Fusobacterium nucleatum	unregulated	-0.895844	0.0204653	12
gi|511334971	hypothetical protein HMPREF9369_00116 [Fusobacterium nucleatum subsp. polymorphum F0401]	Fusobacterium nucleatum	unregulated	0.610961	0.0454726	3
gi|19703656	anaerobic ribonucleoside triphosphate reductase [Fusobacterium nucleatum subsp. nucleatum ATCC 25586]	Fusobacterium nucleatum	unregulated	-0.958525	0.0336906	3
gi|19704670	protein translocase subunit YajC [Fusobacterium nucleatum subsp. nucleatum ATCC 25586]	Fusobacterium nucleatum	unregulated	-0.790791	0.0423882	2
gi|19704782	hypothetical protein FN1450 [Fusobacterium nucleatum subsp. nucleatum ATCC 25586]	Fusobacterium nucleatum	unregulated	-0.978221	0.015446	3
gi|19704440	hypothetical protein FN1105 [Fusobacterium nucleatum subsp. nucleatum ATCC 25586]	Fusobacterium nucleatum	unregulated	-0.542971	0.0407785	3
gi|19704457	long-chain-fatty-acid--CoA ligase [Fusobacterium nucleatum subsp. nucleatum ATCC 25586]	Fusobacterium nucleatum	unregulated	-0.62803	0.0411135	4
gi|19704527	hypothetical protein FN1192 [Fusobacterium nucleatum subsp. nucleatum ATCC 25586]	Fusobacterium nucleatum	unregulated	-0.911584	0.0151752	3
gi|19705275	30S ribosomal protein S15 [Fusobacterium nucleatum subsp. nucleatum ATCC 25586]	Fusobacterium nucleatum	unregulated	-0.637844	0.0416877	4
gi|19704769	50S ribosomal protein L28 [Fusobacterium nucleatum subsp. nucleatum ATCC 25586]	Fusobacterium nucleatum	unregulated	-0.719973	0.0371991	5
gi|19705363	adenine phosphoribosyltransferase [Fusobacterium nucleatum subsp. nucleatum ATCC 25586]	Fusobacterium nucleatum	unregulated	0.509094	0.0373251	5
gi|19705246	ATP-dependent chaperone ClpB [Fusobacterium nucleatum subsp. nucleatum ATCC 25586]	Fusobacterium nucleatum	unregulated	-0.701426	0.0200572	8
gi|19704898	rod shape-determining protein MreB [Fusobacterium nucleatum subsp. nucleatum ATCC 25586]	Fusobacterium nucleatum	unregulated	-0.681328	0.0390225	7
gi|19704397	hydrolase [Fusobacterium nucleatum subsp. nucleatum ATCC 25586]	Fusobacterium nucleatum	unregulated	-0.656717	0.0428839	7
gi|19703596	hypothetical protein FN0251 [Fusobacterium nucleatum subsp. nucleatum ATCC 25586]	Fusobacterium nucleatum	unregulated	0.622725	0.0470863	8
gi|19704968	hypothetical protein FN1647 [Fusobacterium nucleatum subsp. nucleatum ATCC 25586]	Fusobacterium nucleatum	unregulated	-0.545279	0.046165	12
gi|19705210	168 kDa surface-layer protein [Fusobacterium nucleatum subsp. nucleatum ATCC 25586]	Fusobacterium nucleatum	down	-1.03903	0.0121006	4
gi|296154476	hypothetical protein HMPREF0397_1121 [Fusobacterium nucleatum subsp. nucleatum ATCC 23726]	Fusobacterium nucleatum	down	-1.10232	0.044399	4
gi|256718217	hypothetical protein HMPREF0946_01634 [Fusobacterium nucleatum subsp. vincentii 3_1_36A2]	Fusobacterium nucleatum	down	-1.31816	0.0121006	2
gi|19703684	transport protein [Fusobacterium nucleatum subsp. nucleatum ATCC 25586]	Fusobacterium nucleatum	down	-1.0508	0.0205875	2
gi|19704522	amino acid-binding protein [Fusobacterium nucleatum subsp. nucleatum ATCC 25586]	Fusobacterium nucleatum	down	-1.72308	0.0110292	4
gi|19703566	carbon starvation protein A [Fusobacterium nucleatum subsp. nucleatum ATCC 25586]	Fusobacterium nucleatum	down	-1.13102	0.0145421	3
gi|19704755	flavoprotein [Fusobacterium nucleatum subsp. nucleatum ATCC 25586]	Fusobacterium nucleatum	down	-1.22365	0.0276662	14
gi|19705208	coenzyme A disulfide reductase [Fusobacterium nucleatum subsp. nucleatum ATCC 25586]	Fusobacterium nucleatum	down	-2.86382	0.00326107	19
gi|19704756	acyl-CoA dehydrogenase [Fusobacterium nucleatum subsp. nucleatum ATCC 25586]	Fusobacterium nucleatum	down	-1.62739	0.0150259	29
gi|543960083	signal recognition particle protein [Porphyromonas gingivalis F0568]	Porphyromonas gingivalis	up	2.14343	0.044693	3
gi|543983461	urocanate hydratase [Porphyromonas gingivalis W4087]	Porphyromonas gingivalis	unregulated	-0.909791	0.0432427	2
gi|34541686	putative lipoprotein [Porphyromonas gingivalis W83]	Porphyromonas gingivalis	unregulated	-0.984999	0.0394903	3
gi|34540769	hypothetical protein PG1028 [Porphyromonas gingivalis W83]	Porphyromonas gingivalis	down	-1.50962	0.0417883	2
gi|188995050	DNA-binding response regulator RprY [Porphyromonas gingivalis ATCC 33277]	Porphyromonas gingivalis	down	-2.98834	0.01972	2
gi|188995568	beta-ketoacyl-acyl-carrier-protein synthase II [Porphyromonas gingivalis ATCC 33277]	Porphyromonas gingivalis	down	-3.26101	0.0416877	2
gi|188994164	hypothetical protein PGN_0300 [Porphyromonas gingivalis ATCC 33277]	Porphyromonas gingivalis	down	-3.62291	0.0306816	2
gi|188994165	hypothetical protein PGN_0301 [Porphyromonas gingivalis ATCC 33277]	Porphyromonas gingivalis	down	-4.00078	0.00611623	2
gi|188995539	hypothetical protein PGN_1675 [Porphyromonas gingivalis ATCC 33277]	Porphyromonas gingivalis	down	-5.30586	0.034405	2
gi|34541687	hypothetical protein PG2106 [Porphyromonas gingivalis W83]	Porphyromonas gingivalis	down	-2.02262	0.0410056	2
gi|188995626	V-type ATP synthase subunit A [Porphyromonas gingivalis ATCC 33277]	Porphyromonas gingivalis	down	-2.05017	0.0127821	2
gi|188994967	dipeptidase [Porphyromonas gingivalis ATCC 33277]	Porphyromonas gingivalis	down	-2.61799	0.00606764	3
gi|188994778	peptidase M24 family [Porphyromonas gingivalis ATCC 33277]	Porphyromonas gingivalis	down	-3.22947	0.00661382	2
gi|188994780	molecular chaperone DnaK [Porphyromonas gingivalis ATCC 33277]	Porphyromonas gingivalis	down	-3.81413	0.00842575	3
gi|188995436	50S ribosomal protein L7/L12 [Porphyromonas gingivalis ATCC 33277]	Porphyromonas gingivalis	down	-1.39708	0.0122308	2
gi|188994955	hypothetical protein PGN_1091 [Porphyromonas gingivalis ATCC 33277]	Porphyromonas gingivalis	down	-1.87834	0.0258078	2
gi|34541379	fructose-1,6-bisphosphate aldolase [Porphyromonas gingivalis W83]	Porphyromonas gingivalis	down	-2.32102	0.0101634	3
gi|188994952	30S ribosomal protein S1 [Porphyromonas gingivalis ATCC 33277]	Porphyromonas gingivalis	down	-2.38988	0.0145284	2
gi|188994901	hypothetical protein PGN_1037 [Porphyromonas gingivalis ATCC 33277]	Porphyromonas gingivalis	down	-2.96368	0.0149988	2
gi|334147916	NAD(P) transhydrogenase subunit beta [Porphyromonas gingivalis TDC60]	Porphyromonas gingivalis	down	-3.4519	0.01972	3
gi|188993902	serine hydroxymethyltransferase [Porphyromonas gingivalis ATCC 33277]	Porphyromonas gingivalis	down	-3.80782	0.0114044	3
gi|188995729	50S ribosomal protein L2 [Porphyromonas gingivalis ATCC 33277]	Porphyromonas gingivalis	down	-3.85253	0.0244453	2
gi|188994320	methylmalonyl-CoA mutase [Porphyromonas gingivalis ATCC 33277]	Porphyromonas gingivalis	down	-4.33011	0.0077808	3
gi|188994298	phosphoenolpyruvate carboxykinase [Porphyromonas gingivalis ATCC 33277]	Porphyromonas gingivalis	down	-1.79123	0.0134355	4
gi|188995042	acetate kinase [Porphyromonas gingivalis ATCC 33277]	Porphyromonas gingivalis	down	-1.87452	0.0133649	3
gi|188994135	endopeptidase PepO [Porphyromonas gingivalis ATCC 33277]	Porphyromonas gingivalis	down	-2.25415	0.0171967	4
gi|188995340	hypothetical protein PGN_1476 [Porphyromonas gingivalis ATCC 33277]	Porphyromonas gingivalis	down	-2.38128	0.0108569	5
gi|188993887	hypothetical protein PGN_0023 [Porphyromonas gingivalis ATCC 33277]	Porphyromonas gingivalis	down	-1.03699	0.044982	6
gi|188995608	hypothetical protein PGN_1744 [Porphyromonas gingivalis ATCC 33277]	Porphyromonas gingivalis	down	-1.25701	0.0230715	3
gi|188995451	elongation factor Ts [Porphyromonas gingivalis ATCC 33277]	Porphyromonas gingivalis	down	-1.62727	0.0157991	5
gi|188995617	2-ketoisovalerate ferredoxin reductase [Porphyromonas gingivalis ATCC 33277]	Porphyromonas gingivalis	down	-1.76936	0.0110292	3
gi|188994037	glyceraldehyde 3-phosphate dehydrogenase type I [Porphyromonas gingivalis ATCC 33277]	Porphyromonas gingivalis	down	-2.31826	0.0246549	3
gi|188995497	formiminotransferase-cyclodeaminase [Porphyromonas gingivalis ATCC 33277]	Porphyromonas gingivalis	down	-1.22904	0.0366882	4
gi|334146019	elongation factor G [Porphyromonas gingivalis TDC60]	Porphyromonas gingivalis	down	-1.73828	0.0394032	4
gi|334147856	hypothetical protein PGTDC60_2078 [Porphyromonas gingivalis TDC60]	Porphyromonas gingivalis	down	-1.15995	0.0127821	6
gi|188994476	phosphoserine aminotransferase [Porphyromonas gingivalis ATCC 33277]	Porphyromonas gingivalis	down	-2.35721	0.0099308	5
gi|34540689	elongation factor G [Porphyromonas gingivalis W83]	Porphyromonas gingivalis	down	-2.47049	0.00906205	7
gi|188994591	4-hydroxybutyryl-CoA dehydratase [Porphyromonas gingivalis ATCC 33277]	Porphyromonas gingivalis	down	-2.63603	0.0127821	5
gi|188994475	D-3-phosphoglycerate dehydrogenase [Porphyromonas gingivalis ATCC 33277]	Porphyromonas gingivalis	down	-1.40698	0.0352036	5
gi|188994670	MotA/TolQ/ExbB proton channel protein [Porphyromonas gingivalis ATCC 33277]	Porphyromonas gingivalis	down	-1.52443	0.0108569	4
gi|188995655	flavodoxin FldA [Porphyromonas gingivalis ATCC 33277]	Porphyromonas gingivalis	down	-1.15372	0.0263603	4
gi|188994944	branched-chain amino acid aminotransferase [Porphyromonas gingivalis ATCC 33277]	Porphyromonas gingivalis	down	-1.57195	0.0155559	5
gi|188994762	peptidylarginine deiminase [Porphyromonas gingivalis ATCC 33277]	Porphyromonas gingivalis	down	-1.58753	0.0276662	5
gi|188994588	NAD-dependent 4-hydroxybutyrate dehydrogenase [Porphyromonas gingivalis ATCC 33277]	Porphyromonas gingivalis	down	-2.60063	0.0176627	6
gi|188995900	DNA-binding protein from starved cells Dps [Porphyromonas gingivalis ATCC 33277]	Porphyromonas gingivalis	down	-1.84361	0.0481063	7
gi|188994984	NADPH-NAD transhydrogenase [Porphyromonas gingivalis ATCC 33277]	Porphyromonas gingivalis	down	-2.35677	0.0134355	6
gi|34540322	arginine-specific cysteine proteinase [Porphyromonas gingivalis W83]	Porphyromonas gingivalis	down	-1.53018	0.0446541	8
gi|334147288	elongation factor Tu [Porphyromonas gingivalis TDC60]	Porphyromonas gingivalis	down	-1.71439	0.0165623	8
gi|34540484	succinate-semialdehyde dehydrogenase [Porphyromonas gingivalis W83]	Porphyromonas gingivalis	down	-2.74268	0.01192	7
gi|188995038	electron transfer flavoprotein alpha subunit [Porphyromonas gingivalis ATCC 33277]	Porphyromonas gingivalis	down	-1.54078	0.0272707	8
gi|188994593	hypothetical protein PGN_0729 [Porphyromonas gingivalis ATCC 33277]	Porphyromonas gingivalis	down	-1.93367	0.0215929	10
gi|334147205	lysine-specific cysteine proteinase Kgp [Porphyromonas gingivalis TDC60]	Porphyromonas gingivalis	down	-1.78037	0.0388089	11
gi|34540489	hypothetical protein PG0694 [Porphyromonas gingivalis W83]	Porphyromonas gingivalis	down	-2.40715	0.0122206	13
gi|34540042	ragA protein [Porphyromonas gingivalis W83]	Porphyromonas gingivalis	down	-1.08223	0.0223295	15
gi|188995231	glutamate dehydrogenase [Porphyromonas gingivalis ATCC 33277]	Porphyromonas gingivalis	down	-1.63146	0.0110292	16
gi|334146551	hmuY protein [Porphyromonas gingivalis TDC60]	Porphyromonas gingivalis	down	-1.72245	0.0110847	14
gi|387131704	starch synthase catalytic domain protein [Prevotella intermedia 17]	Prevotella intermedia	up	3.90612	0.01972	2
gi|387132966	Ser/Thr phosphatase family protein [Prevotella intermedia 17]	Prevotella intermedia	up	2.87587	0.0461945	2
gi|387131845	type I phosphodiesterase/nucleotide pyrophosphatase [Prevotella intermedia 17]	Prevotella intermedia	up	2.73592	0.0150259	3
gi|387132333	NigD-like protein [Prevotella intermedia 17]	Prevotella intermedia	up	2.66243	0.0077808	4
gi|387133205	putative glycogen debranching enzyme [Prevotella intermedia 17]	Prevotella intermedia	up	2.52263	0.0188878	3
gi|387131894	CobW/P47K family protein [Prevotella intermedia 17]	Prevotella intermedia	up	2.41652	0.018242	2
gi|387132508	heavy-metal-binding domain protein [Prevotella intermedia 17]	Prevotella intermedia	up	2.3807	0.00326107	2
gi|387133507	histidine--tRNA ligase [Prevotella intermedia 17]	Prevotella intermedia	up	2.37189	0.0205875	3
gi|387133481	50S ribosomal protein L35 [Prevotella intermedia 17]	Prevotella intermedia	up	2.19871	0.0099308	3
gi|387133351	GDP-mannose 4,6-dehydratase [Prevotella intermedia 17]	Prevotella intermedia	up	2.03429	0.00979406	3
gi|387133112	putative lipoprotein [Prevotella intermedia 17]	Prevotella intermedia	up	2.02336	0.01972	2
gi|387133018	asparagine--tRNA ligase [Prevotella intermedia 17]	Prevotella intermedia	up	2.00478	0.018242	2
gi|387132441	polyribonucleotide nucleotidyltransferase [Prevotella intermedia 17]	Prevotella intermedia	up	1.99618	0.0112179	3
gi|387132407	putative lipoprotein [Prevotella intermedia 17]	Prevotella intermedia	up	1.9781	0.00450216	2
gi|387132435	PF14060 domain protein [Prevotella intermedia 17]	Prevotella intermedia	up	1.95446	0.0150259	3
gi|387133057	preprotein translocase subunit YajC [Prevotella intermedia 17]	Prevotella intermedia	up	1.87497	0.0133333	2
gi|387132789	gliding motility-associated protein GldN [Prevotella intermedia 17]	Prevotella intermedia	up	1.78928	0.0208591	3
gi|387133350	nucleotidyl transferase [Prevotella intermedia 17]	Prevotella intermedia	up	1.70453	0.0163793	2
gi|387133538	beta-hydroxyacyl-(acyl-carrier-protein) dehydratase FabZ [Prevotella intermedia 17]	Prevotella intermedia	up	1.67685	0.0077808	3
gi|387133778	PF03382 family protein [Prevotella intermedia 17]	Prevotella intermedia	up	1.57717	0.0156759	2
gi|387132648	putative lipoprotein [Prevotella intermedia 17]	Prevotella intermedia	up	1.5595	0.0121006	5
gi|387132440	cadmium-exporting ATPase [Prevotella intermedia 17]	Prevotella intermedia	up	1.49113	0.0264382	2
gi|387132191	FKBP-type peptidyl-prolyl cis-trans isomerase [Prevotella intermedia 17]	Prevotella intermedia	up	1.48932	0.00906205	2
gi|387133515	ribose-phosphate diphosphokinase [Prevotella intermedia 17]	Prevotella intermedia	up	1.44067	0.01274	2
gi|387131645	PF11028 family protein [Prevotella intermedia 17]	Prevotella intermedia	up	1.39381	0.0481063	3
gi|387132516	beta-ketoacyl-acyl-carrier-protein synthase II [Prevotella intermedia 17]	Prevotella intermedia	up	1.19807	0.0099308	2
gi|387133427	threonine--tRNA ligase [Prevotella intermedia 17]	Prevotella intermedia	up	1.17099	0.018242	8
gi|387133111	leucine carboxyl methyltransferase [Prevotella intermedia 17]	Prevotella intermedia	up	1.16152	0.046903	2
gi|387133553	chaperonin GroS [Prevotella intermedia 17]	Prevotella intermedia	up	1.09927	0.0194876	2
gi|387131671	outer membrane protein beta-barrel domain protein [Prevotella intermedia 17]	Prevotella intermedia	up	3.20517	0.00906205	2
gi|387131712	50S ribosomal protein L27 [Prevotella intermedia 17]	Prevotella intermedia	up	2.62176	0.0406109	2
gi|387132002	phosphoglucosamine mutase [Prevotella intermedia 17]	Prevotella intermedia	up	1.92411	0.0289391	3
gi|387133773	hypothetical protein PIN17_A1909 [Prevotella intermedia 17]	Prevotella intermedia	up	1.92231	0.0116493	2
gi|387133613	peptidase, S9A/B/C family, catalytic domain protein [Prevotella intermedia 17]	Prevotella intermedia	up	1.86868	0.0243746	2
gi|387133784	DNA protection during starvation protein [Prevotella intermedia 17]	Prevotella intermedia	up	1.58234	0.00903342	7
gi|387132421	50S ribosomal protein L34 [Prevotella intermedia 17]	Prevotella intermedia	up	1.57075	0.0168624	2
gi|387133318	glutathione peroxidase [Prevotella intermedia 17]	Prevotella intermedia	up	1.53804	0.0328289	4
gi|387133624	TonB-dependent receptor plug domain protein [Prevotella intermedia 17]	Prevotella intermedia	up	1.53512	0.0174351	3
gi|387132165	beta-ketoacyl-acyl-carrier-protein synthase III [Prevotella intermedia 17]	Prevotella intermedia	up	1.47985	0.0127821	2
gi|387132158	Bacteroidetes-associated carbohydrate-binding domain protein [Prevotella intermedia 17]	Prevotella intermedia	up	1.46871	0.0303429	4
gi|387132371	transcription termination factor NusA [Prevotella intermedia 17]	Prevotella intermedia	up	1.40371	0.0255246	8
gi|387132295	putative phosphoribosylformylglycinamidine synthase [Prevotella intermedia 17]	Prevotella intermedia	up	1.38253	0.0110292	12
gi|387133779	outer membrane protein beta-barrel domain protein [Prevotella intermedia 17]	Prevotella intermedia	up	1.38252	0.0478478	3
gi|387131998	competence/damage-inducible protein CinA [Prevotella intermedia 17]	Prevotella intermedia	up	1.36299	0.0121006	4
gi|387132655	pyridoxal 5'-phosphate synthase, synthase subunit Pdx1 [Prevotella intermedia 17]	Prevotella intermedia	up	1.30579	0.0112992	4
gi|387132274	phosphate-selective porin O and P [Prevotella intermedia 17]	Prevotella intermedia	up	1.26301	0.0103362	5
gi|387133432	phosphate-selective porin O and P [Prevotella intermedia 17]	Prevotella intermedia	up	1.22093	0.0127821	4
gi|387132273	type II L-asparaginase [Prevotella intermedia 17]	Prevotella intermedia	up	1.13405	0.0295018	4
gi|387132013	PF14330 domain protein [Prevotella intermedia 17]	Prevotella intermedia	up	1.1246	0.0211538	3
gi|387132984	putative adenylate kinase [Prevotella intermedia 17]	Prevotella intermedia	up	1.09146	0.0268922	5
gi|387132190	glycine--tRNA ligase-like protein [Prevotella intermedia 17]	Prevotella intermedia	up	1.06442	0.0114279	3
gi|387133273	transketolase, thiamine pyrophosphate-binding domain protein [Prevotella intermedia 17]	Prevotella intermedia	up	1.04321	0.0110847	3
gi|387132251	starch-binding protein, SusD-like family [Prevotella intermedia 17]	Prevotella intermedia	up	1.00079	0.018603	3
gi|387131650	cleaved adhesin domain protein [Prevotella intermedia 17]	Prevotella intermedia	up	2.06339	0.0128515	8
gi|387133221	preprotein translocase subunit SecG [Prevotella intermedia 17]	Prevotella intermedia	up	1.61581	0.0127821	4
gi|387131720	putative phosphate acetyltransferase [Prevotella intermedia 17]	Prevotella intermedia	up	1.51685	0.0171967	4
gi|387132172	ChvD family ATP-binding protein [Prevotella intermedia 17]	Prevotella intermedia	up	1.49223	0.00958251	5
gi|387132915	50S ribosomal protein L23 [Prevotella intermedia 17]	Prevotella intermedia	up	1.42223	0.0155559	5
gi|387132792	formylglycine-generating sulfatase enzyme [Prevotella intermedia 17]	Prevotella intermedia	up	1.33838	0.020733	5
gi|387132234	Por secretion system C-terminal sorting domain protein [Prevotella intermedia 17]	Prevotella intermedia	up	1.31425	0.0251907	2
gi|387133324	hypothetical protein PIN17_A1414 [Prevotella intermedia 17]	Prevotella intermedia	up	1.29413	0.00906205	7
gi|387133280	tetrahydrofolate dehydrogenase/cyclohydrolase, NAD(P)-binding domain protein [Prevotella intermedia 17]	Prevotella intermedia	up	1.26087	0.00958251	6
gi|387132886	peptidase, S41 family [Prevotella intermedia 17]	Prevotella intermedia	up	1.25079	0.0211538	11
gi|387132329	DNA gyrase subunit B [Prevotella intermedia 17]	Prevotella intermedia	up	1.20107	0.0114044	2
gi|387132872	glutamate--tRNA ligase [Prevotella intermedia 17]	Prevotella intermedia	up	1.16366	0.019413	6
gi|387133068	carboxylase domain protein [Prevotella intermedia 17]	Prevotella intermedia	up	1.15403	0.0111395	9
gi|387133354	glutamine--tRNA ligase [Prevotella intermedia 17]	Prevotella intermedia	up	1.14466	0.0192082	6
gi|387131639	isoleucine--tRNA ligase [Prevotella intermedia 17]	Prevotella intermedia	up	1.11043	0.044693	4
gi|387133000	PF10035 family protein [Prevotella intermedia 17]	Prevotella intermedia	up	1.10005	0.01192	2
gi|387132143	PF03993 domain protein [Prevotella intermedia 17]	Prevotella intermedia	up	1.03461	0.0370875	6
gi|387131703	PF14092 domain protein [Prevotella intermedia 17]	Prevotella intermedia	up	1.01987	0.0164997	6
gi|387132012	PF07287 domain protein [Prevotella intermedia 17]	Prevotella intermedia	up	1.01614	0.0200572	3
gi|387131818	Hsp90 protein [Prevotella intermedia 17]	Prevotella intermedia	up	1.00237	0.0293288	3
gi|387132791	gliding motility-associated protein GldL [Prevotella intermedia 17]	Prevotella intermedia	up	2.16098	0.0112179	3
gi|387131638	DnaK suppressor family protein [Prevotella intermedia 17]	Prevotella intermedia	up	1.90049	0.0112992	4
gi|387133028	NlpE N-terminal domain protein [Prevotella intermedia 17]	Prevotella intermedia	up	1.85535	0.0108569	4
gi|387133485	30S ribosomal protein S18 [Prevotella intermedia 17]	Prevotella intermedia	up	1.7269	0.046165	3
gi|387132885	Por secretion system C-terminal sorting domain protein [Prevotella intermedia 17]	Prevotella intermedia	up	1.72013	0.0127821	10
gi|387133322	50S ribosomal protein L31 [Prevotella intermedia 17]	Prevotella intermedia	up	1.59949	0.00661382	6
gi|387132936	30S ribosomal protein S11 [Prevotella intermedia 17]	Prevotella intermedia	up	1.58294	0.0396406	4
gi|387133338	glycine dehydrogenase [Prevotella intermedia 17]	Prevotella intermedia	up	1.33511	0.0172046	2
gi|387131842	peptidase family M3 [Prevotella intermedia 17]	Prevotella intermedia	up	1.31564	0.0194876	8
gi|387133254	branched-chain-amino-acid transaminase [Prevotella intermedia 17]	Prevotella intermedia	up	1.30426	0.0127821	5
gi|387133594	ATP synthase F0 subunit C [Prevotella intermedia 17]	Prevotella intermedia	up	1.26254	0.0121006	3
gi|387133591	ATP synthase F1 subunit alpha [Prevotella intermedia 17]	Prevotella intermedia	up	1.24412	0.00958251	6
gi|387131814	50S ribosomal protein L28 [Prevotella intermedia 17]	Prevotella intermedia	up	1.18638	0.0150259	2
gi|387132678	methionine--tRNA ligase [Prevotella intermedia 17]	Prevotella intermedia	up	1.15601	0.0311311	4
gi|387132356	hypothetical protein PIN17_A0360 [Prevotella intermedia 17]	Prevotella intermedia	up	1.1193	0.0192082	16
gi|387132926	30S ribosomal protein S8 [Prevotella intermedia 17]	Prevotella intermedia	up	1.10739	0.0099308	3
gi|387132556	orotate phosphoribosyltransferase [Prevotella intermedia 17]	Prevotella intermedia	up	1.07594	0.0181605	4
gi|387132923	50S ribosomal protein L24 [Prevotella intermedia 17]	Prevotella intermedia	up	1.0606	0.0245883	3
gi|387132999	phosphate-selective porin O and P [Prevotella intermedia 17]	Prevotella intermedia	up	1.03355	0.01192	4
gi|387131682	outer membrane protein, OmpH-like protein [Prevotella intermedia 17]	Prevotella intermedia	up	1.59401	0.0106637	2
gi|387132940	outer membrane protein beta-barrel domain protein [Prevotella intermedia 17]	Prevotella intermedia	up	1.32709	0.0376308	2
gi|387133157	ribosomal protein L7/L12 C-terminal domain protein [Prevotella intermedia 17]	Prevotella intermedia	up	1.254	0.0099308	3
gi|387133715	hypothetical protein PIN17_A1845 [Prevotella intermedia 17]	Prevotella intermedia	up	1.25189	0.00906205	7
gi|387133043	electron transfer flavoprotein domain protein [Prevotella intermedia 17]	Prevotella intermedia	up	1.21889	0.0154638	6
gi|387132909	30S ribosomal protein S12 [Prevotella intermedia 17]	Prevotella intermedia	up	1.20557	0.0222451	2
gi|387133323	nucleic acid-binding domain protein [Prevotella intermedia 17]	Prevotella intermedia	up	1.15772	0.0145531	4
gi|387133044	acyl-CoA dehydrogenase [Prevotella intermedia 17]	Prevotella intermedia	up	1.1412	0.0099308	4
gi|387133419	pyruvate, phosphate dikinase [Prevotella intermedia 17]	Prevotella intermedia	up	1.10077	0.0174351	8
gi|387132517	acyl carrier protein [Prevotella intermedia 17]	Prevotella intermedia	up	1.57195	0.0298361	3
gi|387133872	transport energizing protein, ExbD/TolR family [Prevotella intermedia 17]	Prevotella intermedia	up	1.4723	0.02334	4
gi|387132914	50S ribosomal protein L4 [Prevotella intermedia 17]	Prevotella intermedia	up	1.35014	0.0232444	4
gi|387133019	pseudouridylate synthase [Prevotella intermedia 17]	Prevotella intermedia	up	1.29606	0.00958251	8
gi|387133176	DNA gyrase subunit A [Prevotella intermedia 17]	Prevotella intermedia	up	1.2917	0.0461945	5
gi|387132138	TonB-dependent receptor plug domain protein [Prevotella intermedia 17]	Prevotella intermedia	up	1.25163	0.0099308	19
gi|387131986	DNA polymerase III subunit beta [Prevotella intermedia 17]	Prevotella intermedia	up	1.23889	0.00958251	7
gi|387133697	imidazolonepropionase [Prevotella intermedia 17]	Prevotella intermedia	up	1.21891	0.0184609	7
gi|387133272	RpiB/LacA/LacB family sugar-phosphate isomerase [Prevotella intermedia 17]	Prevotella intermedia	up	1.18625	0.0287841	3
gi|387132252	SusE outer membrane protein [Prevotella intermedia 17]	Prevotella intermedia	up	1.08888	0.0191873	5
gi|387133857	MreB/Mrl family cell shape determining protein [Prevotella intermedia 17]	Prevotella intermedia	up	1.03757	0.0271687	9
gi|387132925	30S ribosomal protein S14 [Prevotella intermedia 17]	Prevotella intermedia	up	1.00471	0.0346102	3
gi|387132916	50S ribosomal protein L2 [Prevotella intermedia 17]	Prevotella intermedia	up	1.00065	0.0264382	3
gi|387133423	sporulation and cell division repeat protein [Prevotella intermedia 17]	Prevotella intermedia	up	2.17131	0.0127821	5
gi|387131840	peptidase dimerization domain-containing protein [Prevotella intermedia 17]	Prevotella intermedia	up	1.46519	0.0215292	12
gi|387132243	30S ribosomal protein S9 [Prevotella intermedia 17]	Prevotella intermedia	up	1.22848	0.0305883	9
gi|387133434	AsnC family transcriptional regulator [Prevotella intermedia 17]	Prevotella intermedia	up	1.16824	0.00966571	5
gi|387132703	phosphate acetyltransferase [Prevotella intermedia 17]	Prevotella intermedia	up	1.13016	0.01972	5
gi|387133480	50S ribosomal protein L20 [Prevotella intermedia 17]	Prevotella intermedia	up	1.12722	0.0106637	3
gi|387132702	acetate kinase [Prevotella intermedia 17]	Prevotella intermedia	up	1.08484	0.0362614	6
gi|387132011	methylaspartate ammonia-lyase [Prevotella intermedia 17]	Prevotella intermedia	up	1.03109	0.0121006	5
gi|387132241	translation elongation factor Ts [Prevotella intermedia 17]	Prevotella intermedia	up	1.02191	0.0247395	5
gi|387133874	TonB-dependent receptor [Prevotella intermedia 17]	Prevotella intermedia	up	1.3616	0.0112179	6
gi|387132157	Bacteroidetes-associated carbohydrate-binding domain protein [Prevotella intermedia 17]	Prevotella intermedia	up	1.18209	0.0362614	14
gi|387132912	30S ribosomal protein S10 [Prevotella intermedia 17]	Prevotella intermedia	up	1.16661	0.0298764	5
gi|387133858	MGS-like domain protein [Prevotella intermedia 17]	Prevotella intermedia	up	1.15466	0.0320444	5
gi|387133309	hypothetical protein PIN17_A1397 [Prevotella intermedia 17]	Prevotella intermedia	up	1.07954	0.0294548	10
gi|387132222	hypothetical protein PIN17_A0143 [Prevotella intermedia 17]	Prevotella intermedia	up	1.0076	0.0188878	5
gi|387132910	30S ribosomal protein S7 [Prevotella intermedia 17]	Prevotella intermedia	up	1.60622	0.0121006	5
gi|387133852	peptidase Do [Prevotella intermedia 17]	Prevotella intermedia	up	1.47672	0.00920679	8
gi|387132913	50S ribosomal protein L3 [Prevotella intermedia 17]	Prevotella intermedia	up	1.44793	0.00617521	5
gi|387133335	30S ribosomal protein S16 [Prevotella intermedia 17]	Prevotella intermedia	up	1.3059	0.0150259	5
gi|387132565	FKBP-type peptidyl-prolyl cis-trans isomerase [Prevotella intermedia 17]	Prevotella intermedia	up	1.28829	0.0271762	6
gi|387133153	putative lipoprotein [Prevotella intermedia 17]	Prevotella intermedia	up	1.20319	0.0199833	9
gi|387133873	transport energizing protein, ExbD/TolR family [Prevotella intermedia 17]	Prevotella intermedia	up	1.50442	0.00906205	7
gi|387132689	hypothetical protein PIN17_A0731 [Prevotella intermedia 17]	Prevotella intermedia	up	1.32338	0.0154638	7
gi|387132658	DNA-binding protein HU [Prevotella intermedia 17]	Prevotella intermedia	up	1.23474	0.0226654	7
gi|387133484	50S ribosomal protein L9 [Prevotella intermedia 17]	Prevotella intermedia	up	1.18291	0.01972	8
gi|387132185	trigger factor [Prevotella intermedia 17]	Prevotella intermedia	up	1.15039	0.0190849	12
gi|387133002	phosphoglycerate kinase [Prevotella intermedia 17]	Prevotella intermedia	up	1.1464	0.027345	13
gi|387132900	DNA-directed RNA polymerase subunit beta [Prevotella intermedia 17]	Prevotella intermedia	up	1.05457	0.0127821	12
gi|387131801	SurA N-terminal domain protein [Prevotella intermedia 17]	Prevotella intermedia	up	1.03021	0.0099308	12
gi|387132566	peptidyl-prolyl cis-trans isomerase, FKBP-type, N-terminal domain protein [Prevotella intermedia 17]	Prevotella intermedia	up	1.36377	0.0181605	6
gi|387133315	putative DNA-binding protein HU [Prevotella intermedia 17]	Prevotella intermedia	up	1.21307	0.019413	6
gi|387131896	phosphoglucomutase/phosphomannomutase, alpha/beta/alpha domain I [Prevotella intermedia 17]	Prevotella intermedia	up	1.45241	0.0171967	12
gi|387133075	peptidase T [Prevotella intermedia 17]	Prevotella intermedia	up	1.37537	0.0182635	9
gi|387133557	metallopeptidase family M24 [Prevotella intermedia 17]	Prevotella intermedia	up	1.26798	0.0172046	11
gi|387132145	Xaa-His dipeptidase [Prevotella intermedia 17]	Prevotella intermedia	up	1.19422	0.0263603	13
gi|387132685	thiamine pyrophosphate enzyme, C-terminal TPP binding domain protein [Prevotella intermedia 17]	Prevotella intermedia	up	1.36887	0.0121006	8
gi|387131848	thioredoxin-disulfide reductase [Prevotella intermedia 17]	Prevotella intermedia	up	1.31854	0.0153939	10
gi|387133488	transcriptional regulatory protein RprY [Prevotella intermedia 17]	Prevotella intermedia	up	1.21245	0.0193739	11
gi|387132161	hypothetical protein PIN17_A0075 [Prevotella intermedia 17]	Prevotella intermedia	up	1.15164	0.0221363	11
gi|387132938	DNA-directed RNA polymerase subunit alpha [Prevotella intermedia 17]	Prevotella intermedia	up	1.10418	0.0245883	10
gi|387132607	hypothetical protein PIN17_A0643 [Prevotella intermedia 17]	Prevotella intermedia	up	1.54915	0.0099308	9
gi|387132675	Por secretion system C-terminal sorting domain protein [Prevotella intermedia 17]	Prevotella intermedia	up	1.33872	0.0162872	11
gi|387131626	CobN/magnesium chelatase domain protein [Prevotella intermedia 17]	Prevotella intermedia	up	1.30386	0.0122206	19
gi|387132882	Por secretion system C-terminal sorting domain protein [Prevotella intermedia 17]	Prevotella intermedia	up	1.20524	0.0112179	12
gi|387132901	DNA-directed RNA polymerase subunit beta' [Prevotella intermedia 17]	Prevotella intermedia	up	1.08755	0.0366882	22
gi|387132360	starch-binding protein, SusD-like family [Prevotella intermedia 17]	Prevotella intermedia	up	1.005	0.0150259	12
gi|387132400	outer membrane protein Omp28 domain protein [Prevotella intermedia 17]	Prevotella intermedia	up	1.35692	0.00906205	13
gi|387132686	2-oxoacid:acceptor oxidoreductase subunit alpha [Prevotella intermedia 17]	Prevotella intermedia	up	1.19832	0.0201857	15
gi|387132649	peptidase, C69 family [Prevotella intermedia 17]	Prevotella intermedia	up	1.1731	0.0127821	13
gi|387133055	50S ribosomal protein L25 [Prevotella intermedia 17]	Prevotella intermedia	up	1.04721	0.0427421	8
gi|387133846	peptidase dimerization domain-containing protein [Prevotella intermedia 17]	Prevotella intermedia	up	1.16208	0.0204653	15
gi|387133552	chaperonin GroL [Prevotella intermedia 17]	Prevotella intermedia	up	1.02181	0.0129511	11
gi|387133876	hypothetical protein PIN17_A2015 [Prevotella intermedia 17]	Prevotella intermedia	up	1.38922	0.0230715	20
gi|387132897	50S ribosomal protein L1 [Prevotella intermedia 17]	Prevotella intermedia	up	1.05529	0.0166205	9
gi|387132699	glycine C-acetyltransferase [Prevotella intermedia 17]	Prevotella intermedia	up	1.23973	0.0149834	14
gi|387133275	OmpA family protein [Prevotella intermedia 17]	Prevotella intermedia	up	1.20165	0.0136847	12
gi|387133837	putative lipoprotein [Prevotella intermedia 17]	Prevotella intermedia	up	1.45011	0.00906205	13
gi|387132948	chaperone protein DnaK [Prevotella intermedia 17]	Prevotella intermedia	up	1.18541	0.0244453	15
gi|387133562	PF03382 family protein [Prevotella intermedia 17]	Prevotella intermedia	up	1.18416	0.00906205	12
gi|387133047	putative lipoprotein [Prevotella intermedia 17]	Prevotella intermedia	up	1.4824	0.00958251	13
gi|387133171	putative phosphoserine transaminase [Prevotella intermedia 17]	Prevotella intermedia	up	1.43828	0.0201857	21
gi|387132883	hypothetical protein PIN17_A0943 [Prevotella intermedia 17]	Prevotella intermedia	up	1.07121	0.0215292	16
gi|387132661	export membrane protein SecD / protein-export membrane protein SecF multi-domain protein [Prevotella intermedia 17]	Prevotella intermedia	up	1.01962	0.0169184	14
gi|387132304	OmpA family protein [Prevotella intermedia 17]	Prevotella intermedia	up	1.83165	0.00906205	13
gi|387132911	translation elongation factor G [Prevotella intermedia 17]	Prevotella intermedia	up	1.1436	0.0292532	18
gi|387132987	fructose-1,6-bisphosphate aldolase [Prevotella intermedia 17]	Prevotella intermedia	up	1.45643	0.0120748	14
gi|387133319	hypothetical protein PIN17_A1407 [Prevotella intermedia 17]	Prevotella intermedia	up	1.487	0.0106637	14
gi|387133871	transporter, MotA/TolQ/ExbB proton channel family protein [Prevotella intermedia 17]	Prevotella intermedia	up	1.39495	0.0271149	13
gi|387132186	formate--tetrahydrofolate ligase [Prevotella intermedia 17]	Prevotella intermedia	up	1.40661	0.00958251	23
gi|387133695	urocanate hydratase [Prevotella intermedia 17]	Prevotella intermedia	up	1.03682	0.0328668	18
gi|387132683	succinate-CoA ligase, alpha subunit [Prevotella intermedia 17]	Prevotella intermedia	up	1.06947	0.0145531	14
gi|387132275	putative aspartate ammonia-lyase [Prevotella intermedia 17]	Prevotella intermedia	up	1.24988	0.01972	15
gi|387133095	putative translation elongation factor G [Prevotella intermedia 17]	Prevotella intermedia	up	1.28865	0.0160355	23
gi|387132306	phosphoenolpyruvate carboxykinase [Prevotella intermedia 17]	Prevotella intermedia	up	1.15245	0.0238169	16
gi|387133036	M6 family metalloprotease domain-containing protein [Prevotella intermedia 17]	Prevotella intermedia	up	1.12318	0.0236169	18
gi|387133290	beta-eliminating lyase [Prevotella intermedia 17]	Prevotella intermedia	up	1.19955	0.0143311	20
gi|387133694	glutamate formimidoyltransferase [Prevotella intermedia 17]	Prevotella intermedia	up	1.0298	0.0200572	23
gi|387133170	D-isomer specific 2-hydroxyacid dehydrogenase, catalytic domain protein [Prevotella intermedia 17]	Prevotella intermedia	up	1.2665	0.0112992	20
gi|387132893	translation elongation factor Tu [Prevotella intermedia 17]	Prevotella intermedia	up	1.20751	0.0291334	28
gi|387132884	CARDB domain protein [Prevotella intermedia 17]	Prevotella intermedia	up	1.08178	0.0099308	31
gi|387133200	peptidase C10 family protein [Prevotella intermedia 17]	Prevotella intermedia	up	1.42109	0.0103362	24
gi|387133022	glutamate dehydrogenase [Prevotella intermedia 17]	Prevotella intermedia	up	1.12541	0.0108569	24
gi|387132361	TonB-linked outer membrane protein, SusC/RagA family [Prevotella intermedia 17]	Prevotella intermedia	up	1.19148	0.0163793	25
gi|387131687	glycine hydroxymethyltransferase [Prevotella intermedia 17]	Prevotella intermedia	up	1.02751	0.0208096	22
gi|387131941	formate C-acetyltransferase [Prevotella intermedia 17]	Prevotella intermedia	up	1.27523	0.0226654	28
gi|387133206	glycosyltransferase, group 1 family protein [Prevotella intermedia 17]	Prevotella intermedia	unregulated	0.999105	0.0174597	2
gi|387133348	PF10771 family protein [Prevotella intermedia 17]	Prevotella intermedia	unregulated	0.959666	0.0280253	2
gi|387133246	polysaccharide biosynthesis/export protein [Prevotella intermedia 17]	Prevotella intermedia	unregulated	0.902855	0.0488598	2
gi|387133563	hypothetical protein PIN17_A1682 [Prevotella intermedia 17]	Prevotella intermedia	unregulated	0.806272	0.0394349	5
gi|387133795	HlyD family secretion protein [Prevotella intermedia 17]	Prevotella intermedia	unregulated	0.761495	0.0210808	3
gi|387131850	hypothetical protein PIN17_0293 [Prevotella intermedia 17]	Prevotella intermedia	unregulated	0.679742	0.0306337	5
gi|387133320	putative lipoprotein [Prevotella intermedia 17]	Prevotella intermedia	unregulated	0.651733	0.0352036	2
gi|387132578	serine dehydratase subunit alpha [Prevotella intermedia 17]	Prevotella intermedia	unregulated	0.617579	0.0477496	5
gi|387133377	phosphorylase family protein [Prevotella intermedia 17]	Prevotella intermedia	unregulated	0.965495	0.0280804	2
gi|387133085	peptidyl-prolyl cis-trans isomerase SlyD, FKBP-type family protein [Prevotella intermedia 17]	Prevotella intermedia	unregulated	0.930228	0.0392902	3
gi|387131807	SecA cross-linking domain protein [Prevotella intermedia 17]	Prevotella intermedia	unregulated	0.83144	0.0262508	5
gi|387132181	IMP dehydrogenase [Prevotella intermedia 17]	Prevotella intermedia	unregulated	0.750672	0.0348646	2
gi|387132917	50S ribosomal protein L22 [Prevotella intermedia 17]	Prevotella intermedia	unregulated	0.725729	0.0295545	3
gi|387133851	LemA family protein [Prevotella intermedia 17]	Prevotella intermedia	unregulated	0.715327	0.0294761	2
gi|387133598	ATP synthase F1 subunit beta [Prevotella intermedia 17]	Prevotella intermedia	unregulated	0.924823	0.0289759	7
gi|387132930	50S ribosomal protein L30 [Prevotella intermedia 17]	Prevotella intermedia	unregulated	0.985142	0.0230715	3
gi|387132690	PF04402 family protein [Prevotella intermedia 17]	Prevotella intermedia	unregulated	0.93194	0.0230895	2
gi|387133839	cytochrome C biogenesis protein transmembrane region [Prevotella intermedia 17]	Prevotella intermedia	unregulated	0.881252	0.018242	7
gi|387133242	carbamoyl-phosphate synthase large subunit [Prevotella intermedia 17]	Prevotella intermedia	unregulated	0.695468	0.0306337	4
gi|387133344	hypothetical protein PIN17_A1434 [Prevotella intermedia 17]	Prevotella intermedia	unregulated	0.659994	0.0322754	6
gi|387133782	30S ribosomal protein S15 [Prevotella intermedia 17]	Prevotella intermedia	unregulated	0.919652	0.0289759	4
gi|387132244	50S ribosomal protein L13 [Prevotella intermedia 17]	Prevotella intermedia	unregulated	0.88778	0.0324392	6
gi|387132928	50S ribosomal protein L18 [Prevotella intermedia 17]	Prevotella intermedia	unregulated	0.862013	0.0236091	4
gi|387133696	histidine ammonia-lyase [Prevotella intermedia 17]	Prevotella intermedia	unregulated	0.828755	0.0145284	7
gi|387131679	outer membrane protein beta-barrel domain protein [Prevotella intermedia 17]	Prevotella intermedia	unregulated	0.990315	0.0339471	6
gi|387132446	hypothetical protein PIN17_A0463 [Prevotella intermedia 17]	Prevotella intermedia	unregulated	0.945523	0.01192	6
gi|387132939	50S ribosomal protein L17 [Prevotella intermedia 17]	Prevotella intermedia	unregulated	0.942905	0.0403596	4
gi|387132397	outer membrane protein Omp28 [Prevotella intermedia 17]	Prevotella intermedia	unregulated	0.913421	0.0232254	3
gi|387131926	glycine zipper 2TM domain protein [Prevotella intermedia 17]	Prevotella intermedia	unregulated	0.800219	0.0415109	6
gi|387133771	triose-phosphate isomerase [Prevotella intermedia 17]	Prevotella intermedia	unregulated	0.977462	0.0416877	4
gi|387132676	HmuY protein [Prevotella intermedia 17]	Prevotella intermedia	unregulated	0.907821	0.0145284	6
gi|387132326	peptidase, M16 family [Prevotella intermedia 17]	Prevotella intermedia	unregulated	0.880698	0.0226122	12
gi|387132919	50S ribosomal protein L16 [Prevotella intermedia 17]	Prevotella intermedia	unregulated	0.788079	0.046165	4
gi|387132994	putative saccharopine dehydrogenase [Prevotella intermedia 17]	Prevotella intermedia	unregulated	0.503885	0.0376308	6
gi|387131713	50S ribosomal protein L21 [Prevotella intermedia 17]	Prevotella intermedia	unregulated	0.933177	0.0245883	4
gi|387132896	50S ribosomal protein L11 [Prevotella intermedia 17]	Prevotella intermedia	unregulated	0.896042	0.0193045	5
gi|387132968	50S ribosomal protein L19 [Prevotella intermedia 17]	Prevotella intermedia	unregulated	0.886453	0.0235171	5
gi|387133077	zinc ribbon domain protein [Prevotella intermedia 17]	Prevotella intermedia	unregulated	0.755656	0.0188084	5
gi|387132929	30S ribosomal protein S5 [Prevotella intermedia 17]	Prevotella intermedia	unregulated	0.676035	0.0208096	6
gi|387131883	3-oxoacyl-ACP reductase [Prevotella intermedia 17]	Prevotella intermedia	unregulated	0.661551	0.0289536	9
gi|387132918	30S ribosomal protein S3 [Prevotella intermedia 17]	Prevotella intermedia	unregulated	0.916312	0.0238219	8
gi|387133211	glyceraldehyde-3-phosphate dehydrogenase, type I [Prevotella intermedia 17]	Prevotella intermedia	unregulated	0.985676	0.0204653	13
gi|387133339	putative glycine dehydrogenase subunit 2 [Prevotella intermedia 17]	Prevotella intermedia	unregulated	0.988373	0.0171967	9
gi|387132700	NADH(P)-binding protein, PF13460 family [Prevotella intermedia 17]	Prevotella intermedia	unregulated	0.859414	0.0388089	10
gi|387132937	30S ribosomal protein S4 [Prevotella intermedia 17]	Prevotella intermedia	unregulated	0.850146	0.0192082	12
gi|387131624	TonB-dependent receptor [Prevotella intermedia 17]	Prevotella intermedia	unregulated	0.62844	0.0251907	17
gi|387132242	30S ribosomal protein S2 [Prevotella intermedia 17]	Prevotella intermedia	unregulated	0.969528	0.0185283	11
gi|387131910	30S ribosomal protein S1 [Prevotella intermedia 17]	Prevotella intermedia	unregulated	0.835993	0.0207578	19
gi|387132593	peptidase family M13 [Prevotella intermedia 17]	Prevotella intermedia	unregulated	0.950536	0.0489263	15
gi|387132175	OmpA family protein [Prevotella intermedia 17]	Prevotella intermedia	unregulated	0.981501	0.0140344	9
gi|387132401	peptidase C10 family protein [Prevotella intermedia 17]	Prevotella intermedia	unregulated	0.721482	0.0271687	15
gi|387133556	peptidase C1-like protein [Prevotella intermedia 17]	Prevotella intermedia	unregulated	0.966418	0.0262508	15
gi|387133670	phosphopyruvate hydratase [Prevotella intermedia 17]	Prevotella intermedia	unregulated	0.938775	0.0155559	19
gi|387132684	phosphoribosylamine--glycine ligase-like protein [Prevotella intermedia 17]	Prevotella intermedia	unregulated	0.96516	0.0199833	18
gi|387132650	outer membrane protein Omp28 domain protein [Prevotella intermedia 17]	Prevotella intermedia	unregulated	0.848968	0.0184806	22
gi|387132579	TonB-dependent receptor plug domain protein [Prevotella intermedia 17]	Prevotella intermedia	unregulated	0.908799	0.0251907	28
gi|315188197	fructose-6-phosphate aldolase [Streptococcus anginosus F0211]	Streptococcus anginosus	unregulated	-0.679609	0.0481063	2
gi|315188529	ribosomal protein S12 [Streptococcus anginosus F0211]	Streptococcus anginosus	unregulated	-0.875917	0.019217	2
gi|315188941	ribosomal subunit interface protein [Streptococcus anginosus F0211]	Streptococcus anginosus	unregulated	-0.978691	0.0254927	2
gi|315188783	PTS system sorbose-specific iic component [Streptococcus anginosus F0211]	Streptococcus anginosus	unregulated	-0.809048	0.0438397	2
gi|315188473	DNA-binding regulatory protein, YebC/PmpR family [Streptococcus anginosus F0211]	Streptococcus anginosus	unregulated	-0.887742	0.0251907	2
gi|315187965	LPXTG-motif cell wall anchor domain protein [Streptococcus anginosus F0211]	Streptococcus anginosus	unregulated	0.749489	0.0416877	5
gi|315188095	ribosomal protein L17 [Streptococcus anginosus F0211]	Streptococcus anginosus	unregulated	-0.6996	0.0293149	2
gi|517368661	transcription elongation factor NusA [Streptococcus anginosus]	Streptococcus anginosus	unregulated	-0.664865	0.0390574	5
gi|315188544	R3H domain protein [Streptococcus anginosus F0211]	Streptococcus anginosus	unregulated	-0.701919	0.0328289	4
gi|315187921	dihydrolipoyl dehydrogenase [Streptococcus anginosus F0211]	Streptococcus anginosus	unregulated	0.93084	0.0232254	4
gi|315188528	ribosomal protein S7 [Streptococcus anginosus F0211]	Streptococcus anginosus	unregulated	-0.858509	0.0323533	3
gi|400372723	hypothetical protein HMPREF1126_0740 [Streptococcus anginosus SK1138]	Streptococcus anginosus	unregulated	-0.975762	0.0235171	4
gi|315188917	DivIVA domain protein [Streptococcus anginosus F0211]	Streptococcus anginosus	unregulated	-0.748391	0.0236169	7
gi|315187944	pyridine nucleotide-disulfide oxidoreductase [Streptococcus anginosus F0211]	Streptococcus anginosus	unregulated	-0.855108	0.018242	7
gi|315188213	triose-phosphate isomerase [Streptococcus anginosus F0211]	Streptococcus anginosus	unregulated	-0.765092	0.0261908	8
gi|315188549	glucose-6-phosphate isomerase [Streptococcus anginosus F0211]	Streptococcus anginosus	unregulated	-0.997745	0.0230895	8
gi|315189334	hypothetical protein HMPREF0813_00271 [Streptococcus anginosus F0211]	Streptococcus anginosus	unregulated	-0.83409	0.0401151	7
gi|315188928	GTP-binding protein TypA [Streptococcus anginosus F0211]	Streptococcus anginosus	unregulated	-0.886109	0.018242	9
gi|315189369	arginine--tRNA ligase [Streptococcus anginosus F0211]	Streptococcus anginosus	unregulated	-0.802634	0.0200572	9
gi|315188091	translation elongation factor Ts [Streptococcus anginosus F0211]	Streptococcus anginosus	unregulated	-0.8347	0.0199833	9
gi|315188922	cell division protein FtsZ [Streptococcus anginosus F0211]	Streptococcus anginosus	unregulated	-0.746736	0.0339612	13
gi|315188527	translation elongation factor G [Streptococcus anginosus F0211]	Streptococcus anginosus	unregulated	-0.907385	0.0150259	18
gi|315189064	ornithine carbamoyltransferase [Streptococcus anginosus F0211]	Streptococcus anginosus	unregulated	-0.774689	0.048961	17
gi|315188366	pyruvate kinase [Streptococcus anginosus F0211]	Streptococcus anginosus	unregulated	-0.893678	0.018242	24
gi|315189065	arginine deiminase [Streptococcus anginosus F0211]	Streptococcus anginosus	unregulated	-0.988332	0.0245883	36
gi|319811880	transaldolase [Streptococcus anginosus 1_2_62CV]	Streptococcus anginosus	unregulated	-0.850736	0.01972	2
gi|319810923	alkaline shock protein [Streptococcus anginosus 1_2_62CV]	Streptococcus anginosus	unregulated	-0.933574	0.0169416	4
gi|319810570	transketolase [Streptococcus anginosus 1_2_62CV]	Streptococcus anginosus	unregulated	-0.736009	0.0247773	4
gi|319810773	50S ribosomal protein L4 [Streptococcus anginosus 1_2_62CV]	Streptococcus anginosus	unregulated	-0.944749	0.0201857	4
gi|319810588	DNA-directed RNA polymerase subunit beta [Streptococcus anginosus 1_2_62CV]	Streptococcus anginosus	unregulated	-0.796294	0.0208096	5
gi|540778445	ABC-type sugar transport systems, ATPase components [Streptococcus anginosus 1505]	Streptococcus anginosus	unregulated	-0.993155	0.0215292	5
gi|319810439	sugar ABC transporter [Streptococcus anginosus 1_2_62CV]	Streptococcus anginosus	unregulated	-0.861501	0.0208096	4
gi|319810769	50S ribosomal protein L22 [Streptococcus anginosus 1_2_62CV]	Streptococcus anginosus	unregulated	-0.791389	0.0403596	7
gi|319811767	ATP dependent Clp protease [Streptococcus anginosus 1_2_62CV]	Streptococcus anginosus	down	-1.24342	0.0178708	2
gi|315188818	glutamine-fructose-6-phosphate transaminase (isomerizing) [Streptococcus anginosus F0211]	Streptococcus anginosus	down	-1.41394	0.024944	2
gi|315188973	YmdA/YtgF family protein [Streptococcus anginosus F0211]	Streptococcus anginosus	down	-1.95423	0.00958251	2
gi|400374376	PTS system sucrose-specific IIBC component [Streptococcus anginosus SK1138]	Streptococcus anginosus	down	-2.07676	0.00906205	2
gi|315187641	DEAD/DEAH box helicase [Streptococcus anginosus F0211]	Streptococcus anginosus	down	-2.82173	0.00906205	2
gi|333769561	exodeoxyribonuclease III [Streptococcus anginosus SK52 = DSM 20563]	Streptococcus anginosus	down	-3.49422	0.0108569	2
gi|315188433	leucine--tRNA ligase [Streptococcus anginosus F0211]	Streptococcus anginosus	down	-3.64342	0.0233572	2
gi|540784017	aminopeptidase C [Streptococcus anginosus T5]	Streptococcus anginosus	down	-1.043	0.0106637	2
gi|315188494	ribose-phosphate diphosphokinase [Streptococcus anginosus F0211]	Streptococcus anginosus	down	-1.23216	0.0293288	2
gi|315189158	ATP synthase F0, B subunit [Streptococcus anginosus F0211]	Streptococcus anginosus	down	-1.46933	0.0155465	2
gi|315189012	ribosomal protein L28 [Streptococcus anginosus F0211]	Streptococcus anginosus	down	-1.49098	0.0149988	3
gi|315188817	acetate kinase [Streptococcus anginosus F0211]	Streptococcus anginosus	down	-1.64162	0.0194876	2
gi|319811073	glycyl-tRNA synthetase beta subunit [Streptococcus anginosus 1_2_62CV]	Streptococcus anginosus	down	-2.35835	0.01972	2
gi|333766150	acetyl-CoA carboxylase, biotin carboxylase subunit [Streptococcus anginosus SK52 = DSM 20563]	Streptococcus anginosus	down	-2.38293	0.00906205	2
gi|315189152	glucose-1-phosphate adenylyltransferase [Streptococcus anginosus F0211]	Streptococcus anginosus	down	-1.04066	0.040842	2
gi|540784409	Xaa-Pro aminopeptidase [Streptococcus anginosus T5]	Streptococcus anginosus	down	-1.21056	0.0429268	2
gi|383342937	galactokinase [Streptococcus anginosus subsp. whileyi CCUG 39159]	Streptococcus anginosus	down	-1.21327	0.0167457	2
gi|315189165	UDP-N-acetylglucosamine 1-carboxyvinyltransferase [Streptococcus anginosus F0211]	Streptococcus anginosus	down	-1.24539	0.0244453	2
gi|315188351	hypothetical protein HMPREF0813_01431 [Streptococcus anginosus F0211]	Streptococcus anginosus	down	-1.35841	0.0245783	3
gi|315189154	glycogen/starch synthase, ADP-glucose type [Streptococcus anginosus F0211]	Streptococcus anginosus	down	-1.68113	0.0288863	3
gi|315189564	dTDP-4-dehydrorhamnose reductase [Streptococcus anginosus F0211]	Streptococcus anginosus	down	-1.71624	0.0295018	3
gi|315188079	DNA polymerase III, beta subunit [Streptococcus anginosus F0211]	Streptococcus anginosus	down	-1.77801	0.0182635	2
gi|315189624	CTP synthase [Streptococcus anginosus F0211]	Streptococcus anginosus	down	-2.40901	0.0359099	3
gi|315188894	endopeptidase Clp [Streptococcus anginosus F0211]	Streptococcus anginosus	down	-1.0429	0.0264382	2
gi|315188194	PTS system, Lactose/Cellobiose specific IIB subunit [Streptococcus anginosus F0211]	Streptococcus anginosus	down	-1.06969	0.0363656	2
gi|315188117	ribosomal protein S3 [Streptococcus anginosus F0211]	Streptococcus anginosus	down	-1.15331	0.0422538	2
gi|315189488	peptidase T [Streptococcus anginosus F0211]	Streptococcus anginosus	down	-1.17427	0.0230895	3
gi|315188916	isoleucine--tRNA ligase [Streptococcus anginosus F0211]	Streptococcus anginosus	down	-1.25143	0.0221363	3
gi|333768266	tyrosine--tRNA ligase [Streptococcus anginosus SK52 = DSM 20563]	Streptococcus anginosus	down	-1.9283	0.00326107	3
gi|333770328	ABC transporter, ATP-binding protein [Streptococcus anginosus SK52 = DSM 20563]	Streptococcus anginosus	down	-2.241	0.0332497	2
gi|315188101	adenylate kinase [Streptococcus anginosus F0211]	Streptococcus anginosus	down	-1.02033	0.019413	2
gi|315188895	uracil phosphoribosyltransferase [Streptococcus anginosus F0211]	Streptococcus anginosus	down	-1.15188	0.0121006	2
gi|315188134	DNA-directed RNA polymerase, beta subunit [Streptococcus anginosus F0211]	Streptococcus anginosus	down	-1.73792	0.0169184	2
gi|315188923	cell division protein FtsA [Streptococcus anginosus F0211]	Streptococcus anginosus	down	-1.88385	0.00513247	4
gi|315188515	UTP--glucose-1-phosphate uridylyltransferase [Streptococcus anginosus F0211]	Streptococcus anginosus	down	-2.09675	0.0374351	3
gi|333770761	oligoendopeptidase F [Streptococcus anginosus SK52 = DSM 20563]	Streptococcus anginosus	down	-1.13789	0.0270214	3
gi|315188642	translation elongation factor P [Streptococcus anginosus F0211]	Streptococcus anginosus	down	-1.1462	0.0110847	3
gi|400371411	aminopeptidase C [Streptococcus anginosus SK1138]	Streptococcus anginosus	down	-1.1793	0.00867807	4
gi|315189615	ABC transporter, ATP-binding protein [Streptococcus anginosus F0211]	Streptococcus anginosus	down	-1.30607	0.0142902	4
gi|315188977	hypothetical protein HMPREF0813_00779 [Streptococcus anginosus F0211]	Streptococcus anginosus	down	-1.42384	0.0280144	4
gi|315189640	hypothetical protein HMPREF0813_00053 [Streptococcus anginosus F0211]	Streptococcus anginosus	down	-1.08931	0.0171967	4
gi|315189148	putative ATP synthase F0, A subunit [Streptococcus anginosus F0211]	Streptococcus anginosus	down	-1.14044	0.0306337	4
gi|315188202	lysine--tRNA ligase [Streptococcus anginosus F0211]	Streptococcus anginosus	down	-1.2135	0.0111395	4
gi|383341966	PF06570 family protein [Streptococcus anginosus subsp. whileyi CCUG 39159]	Streptococcus anginosus	down	-1.29657	0.0112992	3
gi|315189075	ribosome recycling factor [Streptococcus anginosus F0211]	Streptococcus anginosus	down	-1.53806	0.0143311	3
gi|315188436	peptidase family M13 [Streptococcus anginosus F0211]	Streptococcus anginosus	down	-1.77159	0.0170292	5
gi|400374446	polyribonucleotide nucleotidyltransferase [Streptococcus anginosus SK1138]	Streptococcus anginosus	down	-1.80055	0.00450216	5
gi|315188183	threonine--tRNA ligase [Streptococcus anginosus F0211]	Streptococcus anginosus	down	-1.83411	0.0403596	4
gi|315188112	ribosomal protein L24 [Streptococcus anginosus F0211]	Streptococcus anginosus	down	-1.11778	0.046165	4
gi|315189635	chaperone protein DnaK [Streptococcus anginosus F0211]	Streptococcus anginosus	down	-1.30769	0.0121006	5
gi|400371754	flavin reductase [Streptococcus anginosus SK1138]	Streptococcus anginosus	down	-1.43697	0.0331273	6
gi|400373674	ribosomal protein L5 [Streptococcus anginosus SK1138]	Streptococcus anginosus	down	-1.01872	0.0295018	5
gi|315189153	glucose-1-phosphate adenylyltransferase, GlgD subunit [Streptococcus anginosus F0211]	Streptococcus anginosus	down	-1.07088	0.0366882	6
gi|315188782	PTS system, mannose/fructose/sorbose family, IIB component [Streptococcus anginosus F0211]	Streptococcus anginosus	down	-1.15685	0.0260858	6
gi|315189669	ribosomal protein L13 [Streptococcus anginosus F0211]	Streptococcus anginosus	down	-1.31045	0.0190849	6
gi|400374046	oligoendopeptidase F [Streptococcus anginosus SK1138]	Streptococcus anginosus	down	-1.39597	0.00906205	6
gi|315188932	ferritin-like protein [Streptococcus anginosus F0211]	Streptococcus anginosus	down	-1.49629	0.00906205	5
gi|315187611	phosphoenolpyruvate-protein phosphotransferase [Streptococcus anginosus F0211]	Streptococcus anginosus	down	-1.55539	0.0125259	6
gi|315188365	6-phosphofructokinase [Streptococcus anginosus F0211]	Streptococcus anginosus	down	-1.67567	0.00906205	7
gi|315189206	aspartate carbamoyltransferase [Streptococcus anginosus F0211]	Streptococcus anginosus	down	-1.75531	0.0093055	7
gi|400373942	superoxide dismutase [Streptococcus anginosus SK1138]	Streptococcus anginosus	down	-1.06893	0.0177598	6
gi|315188105	ribosomal protein S5 [Streptococcus anginosus F0211]	Streptococcus anginosus	down	-1.10224	0.018242	5
gi|315188420	ribosomal protein L7/L12 [Streptococcus anginosus F0211]	Streptococcus anginosus	down	-1.17496	0.0165623	5
gi|400372036	phosphoglucomutase/phosphomannomutase, alpha/beta/alpha domain I [Streptococcus anginosus SK1138]	Streptococcus anginosus	down	-1.34836	0.0108569	6
gi|333770896	inosine-5'-monophosphate dehydrogenase [Streptococcus anginosus SK52 = DSM 20563]	Streptococcus anginosus	down	-1.28294	0.00906205	7
gi|540783492	UDP-glucose 4-epimerase [Streptococcus anginosus T5]	Streptococcus anginosus	down	-1.32292	0.0291919	6
gi|315188793	beta-ketoacyl-acyl-carrier-protein synthase II [Streptococcus anginosus F0211]	Streptococcus anginosus	down	-1.6963	0.0066312	8
gi|315189374	ABC transporter, solute-binding protein [Streptococcus anginosus F0211]	Streptococcus anginosus	down	-1.08963	0.01972	9
gi|315187894	L-lactate dehydrogenase [Streptococcus anginosus F0211]	Streptococcus anginosus	down	-1.14089	0.0215929	6
gi|315189570	dTDP-glucose 4,6-dehydratase [Streptococcus anginosus F0211]	Streptococcus anginosus	down	-1.60066	0.00569979	7
gi|315189017	ABC transporter, substrate-binding protein, family 5 [Streptococcus anginosus F0211]	Streptococcus anginosus	down	-1.78896	0.0181605	7
gi|315187874	phosphopyruvate hydratase [Streptococcus anginosus F0211]	Streptococcus anginosus	down	-1.31733	0.0101634	9
gi|315188784	PTS system, mannose/fructose/sorbose family, IID component [Streptococcus anginosus F0211]	Streptococcus anginosus	down	-1.44957	0.0191873	8
gi|400372966	ribonucleoside-diphosphate reductase, class 1b, alpha subunit [Streptococcus anginosus SK1138]	Streptococcus anginosus	down	-1.01537	0.0188878	9
gi|400371819	membrane alanyl aminopeptidase [Streptococcus anginosus SK1138]	Streptococcus anginosus	down	-1.32627	0.0194804	11
gi|315189495	ribosomal protein L20 [Streptococcus anginosus F0211]	Streptococcus anginosus	down	-1.60322	0.0127821	7
gi|315187857	basic membrane protein [Streptococcus anginosus F0211]	Streptococcus anginosus	down	-1.00328	0.0167693	13
gi|400374441	trigger factor [Streptococcus anginosus SK1138]	Streptococcus anginosus	down	-1.13879	0.0121006	12
gi|315188525	glyceraldehyde-3-phosphate dehydrogenase, type I [Streptococcus anginosus F0211]	Streptococcus anginosus	down	-1.16364	0.046165	9
gi|315189016	fructose-1,6-bisphosphate aldolase, class II [Streptococcus anginosus F0211]	Streptococcus anginosus	down	-1.14975	0.0128515	11
gi|315188212	translation elongation factor Tu [Streptococcus anginosus F0211]	Streptococcus anginosus	down	-1.51525	0.00731981	11
gi|315188132	phosphoglycerate kinase [Streptococcus anginosus F0211]	Streptococcus anginosus	down	-1.26531	0.0406109	15
gi|319810772	50S ribosomal protein L23 [Streptococcus anginosus 1_2_62CV]	Streptococcus anginosus	down	-1.35524	0.0422538	2
gi|315189081	ribosomal protein L1 [Streptococcus anginosus F0211]	Streptococcus anginosus	down	-1.58903	0.00914434	2
gi|315188763	translation initiation factor IF-2 [Streptococcus anginosus F0211]	Streptococcus anginosus	down	-1.67548	0.00604582	4
gi|319810771	50S ribosomal protein L2 [Streptococcus anginosus 1_2_62CV]	Streptococcus anginosus	down	-1.5421	0.0077808	4
gi|566218327	50S ribosomal protein L10 [Streptococcus anginosus DORA_7]	Streptococcus anginosus	down	-1.53519	0.00906205	4
gi|315188514	glycerol-3-phosphate dehydrogenase [NAD(P)+]	Streptococcus anginosus	down	-1.3637	0.0173787	5
gi|319811478	arginine-ornithine antiporter [Streptococcus anginosus 1_2_62CV]	Streptococcus anginosus	down	-1.24099	0.0133649	4
gi|319810584	glutamine synthetase [Streptococcus anginosus 1_2_62CV]	Streptococcus anginosus	down	-1.32343	0.0225738	6
gi|319810545	chaperonin [Streptococcus anginosus 1_2_62CV]	Streptococcus anginosus	down	-1.66811	0.00513247	5
gi|319811645	uracil phosphoribosyltransferase [Streptococcus anginosus 1_2_62CV]	Streptococcus anginosus	down	-1.32747	0.0282845	6
gi|538371075	50S ribosomal protein L6 [Streptococcus anginosus C1051]	Streptococcus anginosus	down	-1.1189	0.01192	7
gi|319810835	phosphorylase [Streptococcus anginosus 1_2_62CV]	Streptococcus anginosus	down	-1.67067	0.00513247	9
gi|319810746	30S ribosomal protein S2 [Streptococcus anginosus 1_2_62CV]	Streptococcus anginosus	down	-1.08964	0.0205875	8
gi|315187892	30S ribosomal protein S1 [Streptococcus anginosus F0211]	Streptococcus anginosus	down	-1.07577	0.0149988	10
gi|383184008	thioredoxin domain protein [Streptococcus oralis SK610]	Streptococcus oralis	up	1.31242	0.0155559	2
gi|315314921	copper-exporting ATPase [Streptococcus oralis ATCC 49296]	Streptococcus oralis	up	1.61355	0.0111395	2
gi|291317099	hypothetical protein HMPREF8579_0108 [Streptococcus oralis ATCC 35037]	Streptococcus oralis	up	1.22136	0.0444764	2
gi|291316721	methionine aminopeptidase, type I [Streptococcus oralis ATCC 35037]	Streptococcus oralis	up	1.18222	0.0129998	2
gi|291316482	L-lactate oxidase [Streptococcus oralis ATCC 35037]	Streptococcus oralis	up	1.15146	0.0215747	5
gi|291316831	adenylosuccinate synthase [Streptococcus oralis ATCC 35037]	Streptococcus oralis	unregulated	-0.57308	0.0403596	3
gi|291316008	ABC transporter, ATP-binding protein [Streptococcus oralis ATCC 35037]	Streptococcus oralis	unregulated	-0.883407	0.0177433	3
gi|291316936	glycerol-3-phosphate dehydrogenase [NAD(P)+]	Streptococcus oralis	unregulated	-0.624862	0.03887	2
gi|315314463	cell wall-binding repeat protein [Streptococcus oralis ATCC 49296]	Streptococcus oralis	unregulated	-0.852648	0.0199961	3
gi|291315923	Tex-like protein N-terminal domain protein [Streptococcus oralis ATCC 35037]	Streptococcus oralis	down	-2.15344	0.0127821	2
gi|291316291	putative enoyl-[acyl-carrier-protein] reductase II	Streptococcus oralis	down	-1.09021	0.044693	6
gi|331267202	metallo-beta-lactamase superfamily protein [Streptococcus oralis Uo5]	Streptococcus oralis	down	-1.1183	0.0181605	5
gi|325473515	pyruvate ferredoxin/flavodoxin oxidoreductase [Treponema denticola F0402]	Treponema denticola	up	1.17153	0.0461945	2
gi|325473221	elongation factor Tu [Treponema denticola F0402]	Treponema denticola	up	1.95655	0.0419949	5
gi|237864831	putative glutamate synthase (NADPH), homotetrameric [Veillonella dispar ATCC 17748]	Veillonella dispar	up	1.21678	0.00906205	3
gi|237864835	hypothetical protein VEIDISOL_00189 [Veillonella dispar ATCC 17748]	Veillonella dispar	up	1.27939	0.0336906	4
gi|237863565	phosphoribosylaminoimidazolecarboxamide formyltransferase/IMP cyclohydrolase [Veillonella dispar ATCC 17748]	Veillonella dispar	up	2.2516	0.0114044	3
gi|237864150	hydrolase, NUDIX family [Veillonella dispar ATCC 17748]	Veillonella dispar	up	1.21382	0.0240352	2
gi|237865030	rhodanese-like protein [Veillonella dispar ATCC 17748]	Veillonella dispar	up	1.06764	0.0128515	3
gi|237865124	cobalt ABC transporter, ATP-binding protein [Veillonella dispar ATCC 17748]	Veillonella dispar	up	1.66988	0.0271762	2
gi|237864069	ribulose-phosphate 3-epimerase [Veillonella dispar ATCC 17748]	Veillonella dispar	up	1.24806	0.0211538	3
gi|237863747	carbamoyl-phosphate synthase, small subunit [Veillonella dispar ATCC 17748]	Veillonella dispar	up	1.22778	0.0361702	3
gi|237864874	FCD domain protein [Veillonella dispar ATCC 17748]	Veillonella dispar	up	1.03648	0.0245883	5
gi|237863305	hypothetical protein VEIDISOL_01656 [Veillonella dispar ATCC 17748]	Veillonella dispar	up	1.25974	0.0112179	5
gi|237864472	hypothetical protein VEIDISOL_00850 [Veillonella dispar ATCC 17748]	Veillonella dispar	up	1.28132	0.0224588	3
gi|237863558	hypothetical protein VEIDISOL_01911 [Veillonella dispar ATCC 17748]	Veillonella dispar	up	1.05625	0.0183173	4
gi|237864520	DNA-binding protein HU [Veillonella dispar ATCC 17748]	Veillonella dispar	up	1.07965	0.01972	4
gi|237863410	carbon-monoxide dehydrogenase, catalytic subunit [Veillonella dispar ATCC 17748]	Veillonella dispar	up	1.09807	0.01972	12
gi|237864780	lactaldehyde reductase [Veillonella dispar ATCC 17748]	Veillonella dispar	up	1.05351	0.01972	11
gi|237864400	succinate CoA transferase [Veillonella dispar ATCC 17748]	Veillonella dispar	up	1.03749	0.0411733	17
gi|237864378	putative selenium metabolism hydrolase [Veillonella dispar ATCC 17748]	Veillonella dispar	up	1.00018	0.0283286	25
gi|237863823	ribosomal protein L28 [Veillonella dispar ATCC 17748]	Veillonella dispar	up	1.19598	0.0171967	4
gi|237864011	translation elongation factor P [Veillonella dispar ATCC 17748]	Veillonella dispar	up	1.17838	0.0435828	6
gi|237864860	replicative DNA helicase [Veillonella dispar ATCC 17748]	Veillonella dispar	unregulated	0.972963	0.0307203	3
gi|237863351	putative cysteine synthase A [Veillonella dispar ATCC 17748]	Veillonella dispar	unregulated	0.71604	0.033084	3
gi|237865041	ACT domain protein [Veillonella dispar ATCC 17748]	Veillonella dispar	unregulated	0.658038	0.0429388	2
gi|237863485	FAD binding domain in molybdopterin dehydrogenase [Veillonella dispar ATCC 17748]	Veillonella dispar	unregulated	0.946403	0.0133333	5
gi|237863719	acyl-[acyl-carrier-protein]-UDP-N-acetylglucosamine O-acyltransferase	Veillonella dispar	unregulated	0.685715	0.0416877	4
gi|237863345	carbon starvation protein CstA [Veillonella dispar ATCC 17748]	Veillonella dispar	unregulated	0.679199	0.0416877	2
gi|237864792	LAO/AO transport system ATPase [Veillonella dispar ATCC 17748]	Veillonella dispar	unregulated	0.625816	0.0341902	4
gi|237863650	pyridine nucleotide-disulfide oxidoreductase [Veillonella dispar ATCC 17748]	Veillonella dispar	unregulated	0.707384	0.0332509	4
gi|237863731	OstA-like protein [Veillonella dispar ATCC 17748]	Veillonella dispar	unregulated	0.839285	0.0286247	5
gi|237864328	aminotransferase, class I/II [Veillonella dispar ATCC 17748]	Veillonella dispar	unregulated	0.82952	0.0283286	8
gi|237865128	2-oxoacid:acceptor oxidoreductase, beta subunit, pyruvate/2-ketoisovalerate family [Veillonella dispar ATCC 17748]	Veillonella dispar	unregulated	0.700674	0.0264382	7
gi|237865190	cupin domain protein [Veillonella dispar ATCC 17748]	Veillonella dispar	unregulated	0.63795	0.0407785	4
gi|237864981	3-dehydroquinate synthase [Veillonella dispar ATCC 17748]	Veillonella dispar	unregulated	0.841764	0.0394458	7
gi|237864859	ribosomal protein L9 [Veillonella dispar ATCC 17748]	Veillonella dispar	unregulated	0.634224	0.0372789	5
gi|237864971	aldehyde dehydrogenase (NAD) family protein [Veillonella dispar ATCC 17748]	Veillonella dispar	unregulated	0.590699	0.0461945	6
gi|237864405	methylmalonyl-CoA decarboxylase alpha subunit [Veillonella dispar ATCC 17748]	Veillonella dispar	unregulated	0.840713	0.0244453	4
gi|237863756	pyridine nucleotide-disulfide oxidoreductase [Veillonella dispar ATCC 17748]	Veillonella dispar	unregulated	0.836092	0.0236582	8
gi|237864833	hypothetical protein VEIDISOL_00187 [Veillonella dispar ATCC 17748]	Veillonella dispar	unregulated	0.76908	0.0363138	11
gi|237864672	UDP-galactopyranose mutase [Veillonella dispar ATCC 17748]	Veillonella dispar	unregulated	0.628586	0.0416877	5
gi|237864170	aminopeptidase I zinc metalloprotease (M18) [Veillonella dispar ATCC 17748]	Veillonella dispar	unregulated	0.899275	0.032362	8
gi|237865127	2-oxoacid:acceptor oxidoreductase, alpha subunit [Veillonella dispar ATCC 17748]	Veillonella dispar	unregulated	0.894034	0.0292532	13
gi|237863518	Rubrerythrin [Veillonella dispar ATCC 17748]	Veillonella dispar	unregulated	0.904456	0.0167693	6
gi|237864264	OstA-like protein [Veillonella dispar ATCC 17748]	Veillonella dispar	unregulated	0.866155	0.0238219	11
gi|237863487	aldehyde oxidase and xanthine dehydrogenase, molybdopterin binding domain protein [Veillonella dispar ATCC 17748]	Veillonella dispar	unregulated	0.704317	0.0427991	9
gi|237864033	redoxin family protein [Veillonella dispar ATCC 17748]	Veillonella dispar	unregulated	0.641107	0.0349116	6
gi|237864213	putative enoyl-[acyl-carrier-protein] reductase II	Veillonella dispar	unregulated	0.640927	0.0499501	7
gi|237863280	hypothetical protein VEIDISOL_01631 [Veillonella dispar ATCC 17748]	Veillonella dispar	unregulated	0.840939	0.0264382	8
gi|237864408	glutaconyl-CoA decarboxylase subunit gamma [Veillonella dispar ATCC 17748]	Veillonella dispar	unregulated	0.694646	0.0264382	8
gi|237864372	glutamine--tRNA ligase [Veillonella dispar ATCC 17748]	Veillonella dispar	unregulated	0.848144	0.0323726	13
gi|237865105	ribosomal protein L24 [Veillonella dispar ATCC 17748]	Veillonella dispar	unregulated	0.798789	0.0476953	7
gi|237864895	iron-sulfur cluster-binding protein [Veillonella dispar ATCC 17748]	Veillonella dispar	unregulated	0.755726	0.0280144	10
gi|237864463	Nickel-dependent hydrogenase [Veillonella dispar ATCC 17748]	Veillonella dispar	unregulated	0.763042	0.0220213	16
gi|237865084	putative aspartate ammonia-lyase [Veillonella dispar ATCC 17748]	Veillonella dispar	unregulated	0.834561	0.02035	15
gi|237863424	nitrate reductase, beta subunit [Veillonella dispar ATCC 17748]	Veillonella dispar	unregulated	0.768836	0.0271687	16
gi|237865097	ribosomal protein L2 [Veillonella dispar ATCC 17748]	Veillonella dispar	unregulated	0.937403	0.0251907	15
gi|237864377	diaminopropionate ammonia-lyase [Veillonella dispar ATCC 17748]	Veillonella dispar	unregulated	0.674538	0.0397722	14
gi|237864401	methylmalonyl-CoA mutase domain protein [Veillonella dispar ATCC 17748]	Veillonella dispar	unregulated	0.84171	0.045343	23
gi|237865035	Glu/Leu/Phe/Val dehydrogenase, dimerization domain protein [Veillonella dispar ATCC 17748]	Veillonella dispar	unregulated	0.86904	0.0458893	38
gi|237863423	nitrate reductase, alpha subunit [Veillonella dispar ATCC 17748]	Veillonella dispar	unregulated	0.575795	0.0444764	50
gi|237864894	cysteine-rich domain protein [Veillonella dispar ATCC 17748]	Veillonella dispar	unregulated	0.700064	0.0325489	2
gi|566235399	Transcriptional regulator, DeoR family [Veillonella dispar DORA_11]	Veillonella dispar	unregulated	0.732437	0.0292532	3
gi|237864012	Creatinase [Veillonella dispar ATCC 17748]	Veillonella dispar	unregulated	0.68437	0.0284931	2
gi|237864900	lipoprotein, YaeC family [Veillonella dispar ATCC 17748]	Veillonella dispar	unregulated	-0.758729	0.0221054	3
gi|237863725	3-deoxy-D-manno-octulosonate cytidylyltransferase [Veillonella dispar ATCC 17748]	Veillonella dispar	unregulated	0.988162	0.0220036	2
gi|237864147	ribosomal protein S20 [Veillonella dispar ATCC 17748]	Veillonella dispar	unregulated	0.917093	0.0188878	3
gi|237864280	FeoA domain protein [Veillonella dispar ATCC 17748]	Veillonella dispar	unregulated	0.741954	0.0264382	4
gi|237864482	ribosomal protein L35 [Veillonella dispar ATCC 17748]	Veillonella dispar	unregulated	0.723435	0.0208096	2
gi|237864042	chaperone protein DnaJ [Veillonella dispar ATCC 17748]	Veillonella dispar	unregulated	0.679398	0.0469929	2
gi|237865098	ribosomal protein S19 [Veillonella dispar ATCC 17748]	Veillonella dispar	unregulated	0.820133	0.0254851	6
gi|237865110	ribosomal protein L18 [Veillonella dispar ATCC 17748]	Veillonella dispar	unregulated	0.811147	0.0351126	3
gi|566237276	50S ribosomal protein L17 [Veillonella dispar DORA_11]	Veillonella dispar	unregulated	0.750585	0.0435828	5
gi|237864037	ribosomal protein S21 [Veillonella dispar ATCC 17748]	Veillonella dispar	unregulated	0.552507	0.0402323	4
gi|237865102	ribosomal protein L29 [Veillonella dispar ATCC 17748]	Veillonella dispar	unregulated	0.763058	0.0244453	5
gi|237864715	sporulation protein YtfJ [Veillonella dispar ATCC 17748]	Veillonella dispar	unregulated	0.816533	0.0417482	5
gi|237864023	putative nucleoside diphosphate kinase [Veillonella dispar ATCC 17748]	Veillonella dispar	unregulated	0.730872	0.0204832	7
gi|237864483	ribosomal protein L20 [Veillonella dispar ATCC 17748]	Veillonella dispar	unregulated	0.654134	0.0498339	5
gi|237864844	succinate dehydrogenase and fumarate reductase iron-sulfur protein [Veillonella dispar ATCC 17748]	Veillonella dispar	unregulated	0.905961	0.0150259	10
gi|237864212	[acyl-carrier-protein] S-malonyltransferase	Veillonella dispar	unregulated	0.636332	0.0359099	11
gi|237863306	acetyltransferase, GNAT family [Veillonella dispar ATCC 17748]	Veillonella dispar	down	-2.66387	0.0245883	2
gi|237864571	acetylglutamate kinase [Veillonella dispar ATCC 17748]	Veillonella dispar	down	-1.66206	0.0205875	8
gi|237864569	ornithine carbamoyltransferase [Veillonella dispar ATCC 17748]	Veillonella dispar	down	-1.74124	0.03915	6
gi|237864568	amidohydrolase [Veillonella dispar ATCC 17748]	Veillonella dispar	down	-1.76124	0.0396536	7
gi|237864570	N-acetyl-gamma-glutamyl-phosphate reductase [Veillonella dispar ATCC 17748]	Veillonella dispar	down	-1.73598	0.0417883	8
gi|237864572	aminotransferase, acetylornithine/succinylornithine family [Veillonella dispar ATCC 17748]	Veillonella dispar	down	-1.73529	0.0295018	11
HEP2_HUMAN	Heparin cofactor 2 OS=Homo sapiens GN=SERPIND1 PE=1 SV=3	Homo sapiens	up	1.00222	0.0292532	5
Q5SRP5_HUMAN	Apolipoprotein M OS=Homo sapiens GN=APOM PE=2 SV=1	Homo sapiens	unregulated	0.955347	0.027123	2
KV402_HUMAN	Ig kappa chain V-IV region Len OS=Homo sapiens PE=1 SV=2	Homo sapiens	unregulated	-0.757728	0.0261908	2
FA12_HUMAN	Coagulation factor XII OS=Homo sapiens GN=F12 PE=1 SV=3	Homo sapiens	unregulated	-0.827243	0.0205875	5
IGHG1_HUMAN	Ig gamma-1 chain C region OS=Homo sapiens GN=IGHG1 PE=1 SV=1	Homo sapiens	unregulated	-0.928721	0.0429721	5
HEMO_HUMAN	Hemopexin OS=Homo sapiens GN=HPX PE=1 SV=2	Homo sapiens	unregulated	0.563486	0.0402711	10
APOB_HUMAN	Apolipoprotein B-100 OS=Homo sapiens GN=APOB PE=1 SV=2	Homo sapiens	unregulated	0.539774	0.0348442	156
KV309_HUMAN	Ig kappa chain V-III region VG (Fragment) OS=Homo sapiens PE=1 SV=1	Homo sapiens	down	-1.13551	0.0242962	2
C9JPV4_HUMAN	Alpha-2-antiplasmin (Fragment) OS=Homo sapiens GN=SERPINF2 PE=2 SV=1	Homo sapiens	down	-1.3347	0.0200128	2
PF4V_HUMAN	Platelet factor 4 variant OS=Homo sapiens GN=PF4V1 PE=1 SV=1	Homo sapiens	down	-1.82615	0.00906205	2
SAMP_HUMAN	Serum amyloid P-component OS=Homo sapiens GN=APCS PE=1 SV=2	Homo sapiens	down	-1.08902	0.0430695	6
PLMN_HUMAN	Plasminogen OS=Homo sapiens GN=PLG PE=1 SV=2	Homo sapiens	down	-1.17232	0.0184806	8
IGHG2_HUMAN	Ig gamma-2 chain C region OS=Homo sapiens GN=IGHG2 PE=1 SV=2	Homo sapiens	down	-1.01465	0.0141177	8
sp|P08603|CFAH_HUMAN	Complement factor H OS=Homo sapiens GN=CFH PE=1 SV=4	Homo sapiens	down	-1.35086	0.0243746	10
